# Supplementary material for: 1-Allyl-3-phenyl­quinoxalin-2(1H)-one
Source: Acta Crystallogr Sect E Struct Rep Online. 2011 Oct 22;67(Pt 11):o2990. doi: 10.1107/S1600536811042474 (PMC3247392; doi:10.1107/S1600536811042474)
Supplement: Supplementary file 1 [file e-67-o2990-sup1.cif]

##############################################################################
#                                                                            #
# This CIF contains the data in a paper accepted for publication in          #
# Acta Crystallographica Section E. It conforms to the requirements of       #
# Notes for Authors for Acta Crystallographica Section E, and has been       #
# peer reviewed under the auspices of the IUCr Commission on Journals.       #
#                                                                            #
# Full details of the Crystallographic Information File format               #
# are given in the paper "The Crystallographic Information File (CIF):       #
# a New Standard Archive File for Crystallography" by S. R. Hall, F. H.      #
# Allen and I. D. Brown [Acta Cryst. (1991), A47, 655-685].                  #
#                                                                            #
# The current version of the core CIF dictionary is obtainable from          #
# ftp://ftp.iucr.org/pub/cif_core.dic.                                       #
#                                                                            #
# Software is freely available for graphical display of the structure(s)     #
# in this CIF. For information consult the CIF software page                 #
# http://www.iucr.org/resources/cif/software.                                #
#                                                                            #
# This file may be used for bona fide research purposes within the           #
# scientific community so long as proper attribution is given to the journal # 
# article from which it was obtained.                                        #
#                                                                            #
##############################################################################
data_I
_audit_creation_method     SHELXL-97
_chemical_name_systematic
;
1-allyl-3-phenylquinoxalin-2(1<i>H</i>)-one
;
_chemical_name_common     ?
_chemical_formula_moiety     'C17 H14 N2 O'
_chemical_formula_sum     'C17 H14 N2 O'
_chemical_formula_iupac     'C17 H14 N2 O'
_chemical_formula_weight     262.30
_chemical_melting_point     ?
_symmetry_cell_setting     monoclinic
_symmetry_space_group_name_H-M     'P 21/c'
_symmetry_space_group_name_Hall     '-P 2ybc'
loop_
    _symmetry_equiv_pos_as_xyz
    'x, y, z'
    '-x, y+1/2, -z+1/2'
    '-x, -y, -z'
    'x, -y-1/2, z-1/2'
_cell_length_a     15.123(2)
_cell_length_b     7.0390(10)
_cell_length_c     26.405(3)
_cell_angle_alpha     90.00
_cell_angle_beta     95.250(10)
_cell_angle_gamma     90.00
_cell_volume     2799.0(6)
_cell_formula_units_Z     8
_cell_measurement_reflns_used     25
_cell_measurement_theta_min     25
_cell_measurement_theta_max     35
_cell_measurement_temperature     296(2)
_exptl_crystal_description     prism
_exptl_crystal_colour     colourless
_exptl_crystal_size_max     0.15
_exptl_crystal_size_mid     0.15
_exptl_crystal_size_min     0.10
_exptl_crystal_density_diffrn     1.245
_exptl_crystal_density_meas     ?
_exptl_crystal_density_method     'not measured'
_exptl_crystal_F_000     1104
_exptl_absorpt_coefficient_mu     0.625
_exptl_absorpt_correction_type     psi-scan
_exptl_absorpt_process_details     '(North <i>et al.</i>, 1968)'
_exptl_absorpt_correction_T_min     0.9121
_exptl_absorpt_correction_T_max     0.9401
_exptl_special_details
;
;
_diffrn_ambient_temperature     296(2)
_diffrn_radiation_type     CuK\a
_diffrn_radiation_wavelength     1.54180
_diffrn_radiation_source     'fine-focus sealed tube'
_diffrn_radiation_monochromator     graphite
_diffrn_measurement_device_type     'Enraf--Nonius CAD-4'
_diffrn_measurement_method     '\w-2\q'
_diffrn_detector_area_resol_mean     ?
_diffrn_reflns_number     5103
_diffrn_reflns_av_R_equivalents     0.000
_diffrn_reflns_av_sigmaI/netI     0.0120
_diffrn_reflns_theta_min     2.93
_diffrn_reflns_theta_max     69.09
_diffrn_reflns_theta_full     69.09
_diffrn_measured_fraction_theta_max     0.978
_diffrn_measured_fraction_theta_full     0.978
_diffrn_reflns_limit_h_min     -17
_diffrn_reflns_limit_h_max     17
_diffrn_reflns_limit_k_min     0
_diffrn_reflns_limit_k_max     8
_diffrn_reflns_limit_l_min     0
_diffrn_reflns_limit_l_max     31
_diffrn_standards_number     2
_diffrn_standards_interval_count     ?
_diffrn_standards_interval_time     90
_diffrn_standards_decay_%     '?'
_refine_special_details
;
Refinement of <i>F</i>^2^ against ALL reflections. The weighted <i>R</i>-factor
<i>wR</i> and goodness of fit <i>S</i> are based on <i>F</i>^2^, conventional
<i>R</i>-factors <i>R</i> are based on <i>F</i>, with <i>F</i> set to zero for
negative <i>F</i>^2^. The threshold expression of <i>F</i>^2^ >
\s(<i>F</i>^2^) is used only for calculating <i>R</i>-factors(gt) <i>etc</i>.
and is not relevant to the choice of reflections for refinement.
<i>R</i>-factors based on <i>F</i>^2^ are statistically about twice as large
as those based on <i>F</i>, and <i>R</i>- factors based on ALL data will be
even larger.
;
_reflns_number_total     5103
_reflns_number_gt     4037
_reflns_threshold_expression     I>2sigma(I)
_refine_ls_structure_factor_coef     Fsqd
_refine_ls_matrix_type     full
_refine_ls_R_factor_all     0.0639
_refine_ls_R_factor_gt     0.0517
_refine_ls_wR_factor_gt     0.1401
_refine_ls_wR_factor_ref     0.1517
_refine_ls_goodness_of_fit_ref     1.050
_refine_ls_restrained_S_all     1.050
_refine_ls_number_reflns     5103
_refine_ls_number_parameters     362
_refine_ls_number_restraints     0
_refine_ls_hydrogen_treatment     constr
_refine_ls_weighting_scheme     calc
_refine_ls_weighting_details
         'calc w=1/[\s^2^(Fo^2^)+(0.0862P)^2^+0.5467P] where P=(Fo^2^+2Fc^2^)/3'
_atom_sites_solution_hydrogens     geom
_atom_sites_solution_primary     direct
_atom_sites_solution_secondary     difmap
_refine_ls_shift/su_max     0.000
_refine_ls_shift/su_mean     0.000
_refine_diff_density_max     0.286
_refine_diff_density_min     -0.183
_refine_ls_extinction_method     'SHELXL97 (Sheldrick, 2008)'
_refine_ls_extinction_coef     0.0206(9)
_refine_ls_extinction_expression
                                  'Fc^*^=kFc[1+0.001xFc^2^\l^3^/sin(2\q)]^-1/4^'
loop_
    _atom_type_symbol
    _atom_type_description
    _atom_type_scat_dispersion_real
    _atom_type_scat_dispersion_imag
    _atom_type_scat_source
    'C' 'C' 0.0181 0.0091
                         'International Tables Vol C Tables 4.2.6.8 and 6.1.1.4'
    'H' 'H' 0.0000 0.0000
                         'International Tables Vol C Tables 4.2.6.8 and 6.1.1.4'
    'N' 'N' 0.0311 0.0180
                         'International Tables Vol C Tables 4.2.6.8 and 6.1.1.4'
    'O' 'O' 0.0492 0.0322
                         'International Tables Vol C Tables 4.2.6.8 and 6.1.1.4'
_computing_data_collection     'CAD-4 Software (Enraf--Nonius, 1989)'
_computing_cell_refinement     'CAD-4 Software (Enraf--Nonius, 1989)'
_computing_data_reduction     'CAD-4 Software (Enraf--Nonius, 1989)'
_computing_structure_solution     'SHELXS97 (Sheldrick, 2008)'
_computing_structure_refinement     'SHELXL97 (Sheldrick, 2008)'
_computing_molecular_graphics     'PLATON (Spek, 2009)'
_computing_publication_material     'publCIF (Westrip, 2010)'
loop_
    _atom_site_type_symbol
    _atom_site_label
    _atom_site_fract_x
    _atom_site_fract_y
    _atom_site_fract_z
    _atom_site_U_iso_or_equiv
    _atom_site_adp_type
    _atom_site_calc_flag
    _atom_site_refinement_flags
    _atom_site_occupancy
    _atom_site_symmetry_multiplicity
    _atom_site_disorder_assembly
    _atom_site_disorder_group
    C C1 0.53711(15) 0.0487(3) 0.19852(7) 0.0779(6) Uani d . 1 1 . .
    H H1 0.4870 -0.0248 0.2023 0.094 Uiso calc R 1 1 . .
    C C2 0.6140(2) 0.0172(5) 0.22999(8) 0.1057(9) Uani d . 1 1 . .
    H H2 0.6159 -0.0793 0.2541 0.127 Uiso calc R 1 1 . .
    C C3 0.68679(18) 0.1276(6) 0.22558(9) 0.1188(12) Uani d . 1 1 . .
    H H3 0.7384 0.1068 0.2469 0.143 Uiso calc R 1 1 . .
    C C4 0.68431(17) 0.2694(5) 0.18987(10) 0.1122(11) Uani d . 1 1 . .
    H H4 0.7339 0.3458 0.1876 0.135 Uiso calc R 1 1 . .
    C C5 0.60822(14) 0.3001(4) 0.15703(8) 0.0856(7) Uani d . 1 1 . .
    H H5 0.6074 0.3948 0.1324 0.103 Uiso calc R 1 1 . .
    C C6 0.53387(13) 0.1889(3) 0.16129(6) 0.0626(5) Uani d . 1 1 . .
    C C7 0.44965(12) 0.2171(2) 0.12875(6) 0.0516(4) Uani d . 1 1 . .
    C C8 0.45288(11) 0.2599(2) 0.07394(6) 0.0511(4) Uani d . 1 1 . .
    N N9 0.37227(9) 0.28628(18) 0.04643(5) 0.0474(3) Uani d . 1 1 . .
    C C10 0.29209(11) 0.2635(2) 0.06810(6) 0.0468(4) Uani d . 1 1 . .
    C C11 0.29671(11) 0.2184(2) 0.11994(6) 0.0494(4) Uani d . 1 1 . .
    N N12 0.37588(10) 0.1971(2) 0.14947(5) 0.0538(4) Uani d . 1 1 . .
    C C13 0.20971(12) 0.2829(2) 0.04048(7) 0.0563(4) Uani d . 1 1 . .
    H H13 0.2063 0.3110 0.0059 0.068 Uiso calc R 1 1 . .
    C C14 0.13319(12) 0.2604(3) 0.06447(8) 0.0627(5) Uani d . 1 1 . .
    H H14 0.0783 0.2746 0.0460 0.075 Uiso calc R 1 1 . .
    C C15 0.13697(13) 0.2169(3) 0.11567(8) 0.0666(5) Uani d . 1 1 . .
    H H15 0.0848 0.2026 0.1314 0.080 Uiso calc R 1 1 . .
    C C16 0.21700(13) 0.1950(3) 0.14295(7) 0.0614(5) Uani d . 1 1 . .
    H H16 0.2191 0.1642 0.1773 0.074 Uiso calc R 1 1 . .
    O O17 0.52268(8) 0.2704(2) 0.05356(5) 0.0683(4) Uani d . 1 1 . .
    C C18 0.37354(12) 0.3401(2) -0.00747(6) 0.0530(4) Uani d . 1 1 . .
    H H18A 0.4268 0.4135 -0.0114 0.064 Uiso calc R 1 1 . .
    H H18B 0.3228 0.4208 -0.0171 0.064 Uiso calc R 1 1 . .
    C C19 0.37126(11) 0.1735(3) -0.04244(6) 0.0555(4) Uani d . 1 1 . .
    H H19 0.4071 0.0698 -0.0329 0.067 Uiso calc R 1 1 . .
    C C20 0.32244(17) 0.1645(4) -0.08524(8) 0.0908(7) Uani d . 1 1 . .
    H H20A 0.2859 0.2659 -0.0958 0.109 Uiso calc R 1 1 . .
    H H20B 0.3239 0.0565 -0.1055 0.109 Uiso calc R 1 1 . .
    C C51 0.02175(13) 0.5804(3) 0.19425(6) 0.0662(5) Uani d . 1 1 . .
    H H51 0.0716 0.5034 0.2000 0.079 Uiso calc R 1 1 . .
    C C52 -0.04667(17) 0.5651(4) 0.22526(8) 0.0871(7) Uani d . 1 1 . .
    H H52 -0.0433 0.4758 0.2513 0.105 Uiso calc R 1 1 . .
    C C53 -0.11933(16) 0.6806(4) 0.21785(8) 0.0922(8) Uani d . 1 1 . .
    H H53 -0.1653 0.6695 0.2388 0.111 Uiso calc R 1 1 . .
    C C54 -0.12451(14) 0.8130(4) 0.17954(8) 0.0839(7) Uani d . 1 1 . .
    H H54 -0.1732 0.8939 0.1753 0.101 Uiso calc R 1 1 . .
    C C55 -0.05793(12) 0.8269(3) 0.14731(7) 0.0662(5) Uani d . 1 1 . .
    H H55 -0.0628 0.9144 0.1208 0.079 Uiso calc R 1 1 . .
    C C56 0.01625(11) 0.7106(2) 0.15442(6) 0.0520(4) Uani d . 1 1 . .
    C C57 0.09147(11) 0.7266(2) 0.12226(5) 0.0458(4) Uani d . 1 1 . .
    C C58 0.07103(11) 0.7620(2) 0.06709(6) 0.0465(4) Uani d . 1 1 . .
    N N59 0.14374(9) 0.78782(17) 0.04012(4) 0.0450(3) Uani d . 1 1 . .
    C C60 0.22977(11) 0.7662(2) 0.06215(6) 0.0446(4) Uani d . 1 1 . .
    C C61 0.24194(11) 0.7235(2) 0.11437(6) 0.0463(4) Uani d . 1 1 . .
    N N62 0.17106(9) 0.70576(19) 0.14366(5) 0.0487(3) Uani d . 1 1 . .
    C C63 0.30435(12) 0.7846(2) 0.03487(6) 0.0529(4) Uani d . 1 1 . .
    H H63 0.2972 0.8118 0.0003 0.063 Uiso calc R 1 1 . .
    C C64 0.38777(12) 0.7626(3) 0.05887(7) 0.0590(4) Uani d . 1 1 . .
    H H64 0.4369 0.7756 0.0404 0.071 Uiso calc R 1 1 . .
    C C65 0.40023(12) 0.7211(3) 0.11049(7) 0.0609(5) Uani d . 1 1 . .
    H H65 0.4573 0.7067 0.1264 0.073 Uiso calc R 1 1 . .
    C C66 0.32809(12) 0.7017(3) 0.13764(7) 0.0569(4) Uani d . 1 1 . .
    H H66 0.3365 0.6735 0.1722 0.068 Uiso calc R 1 1 . .
    O O67 -0.00481(8) 0.76751(19) 0.04607(4) 0.0617(3) Uani d . 1 1 . .
    C C68 0.12557(11) 0.8388(2) -0.01413(5) 0.0513(4) Uani d . 1 1 . .
    H H68A 0.1725 0.9216 -0.0238 0.062 Uiso calc R 1 1 . .
    H H68B 0.0702 0.9090 -0.0187 0.062 Uiso calc R 1 1 . .
    C C69 0.11942(12) 0.6708(3) -0.04842(6) 0.0562(4) Uani d . 1 1 . .
    H H69 0.0846 0.5691 -0.0397 0.067 Uiso calc R 1 1 . .
    C C70 0.15938(17) 0.6563(4) -0.08966(8) 0.0907(7) Uani d . 1 1 . .
    H H70A 0.1948 0.7554 -0.0995 0.109 Uiso calc R 1 1 . .
    H H70B 0.1527 0.5470 -0.1094 0.109 Uiso calc R 1 1 . .
loop_
    _atom_site_aniso_label
    _atom_site_aniso_U_11
    _atom_site_aniso_U_22
    _atom_site_aniso_U_33
    _atom_site_aniso_U_12
    _atom_site_aniso_U_13
    _atom_site_aniso_U_23
    C1 0.0877(14) 0.0952(16) 0.0482(9) 0.0120(12) -0.0088(9) -0.0048(10)
    C2 0.109(2) 0.149(3) 0.0551(12) 0.0362(19) -0.0155(12) -0.0102(14)
    C3 0.0764(17) 0.223(4) 0.0542(13) 0.034(2) -0.0095(11) -0.0330(19)
    C4 0.0668(14) 0.206(3) 0.0642(14) -0.0148(17) 0.0059(11) -0.0406(19)
    C5 0.0641(13) 0.130(2) 0.0623(12) -0.0137(13) 0.0056(9) -0.0202(12)
    C6 0.0622(11) 0.0808(12) 0.0442(9) 0.0055(9) 0.0014(7) -0.0142(8)
    C7 0.0588(10) 0.0523(9) 0.0438(8) -0.0014(7) 0.0049(7) -0.0055(7)
    C8 0.0554(10) 0.0529(9) 0.0456(8) -0.0028(7) 0.0074(7) -0.0034(7)
    N9 0.0551(8) 0.0459(7) 0.0412(7) -0.0035(5) 0.0052(5) -0.0009(5)
    C10 0.0545(9) 0.0381(7) 0.0480(8) -0.0024(6) 0.0068(7) -0.0051(6)
    C11 0.0559(9) 0.0467(9) 0.0464(8) -0.0013(7) 0.0086(7) -0.0042(6)
    N12 0.0617(9) 0.0569(8) 0.0434(7) -0.0006(6) 0.0079(6) -0.0031(6)
    C13 0.0614(11) 0.0494(9) 0.0573(10) 0.0009(7) 0.0004(8) -0.0035(7)
    C14 0.0535(10) 0.0570(10) 0.0768(12) -0.0002(8) 0.0018(9) -0.0115(9)
    C15 0.0569(11) 0.0641(11) 0.0813(13) -0.0060(8) 0.0197(9) -0.0150(9)
    C16 0.0676(12) 0.0638(11) 0.0551(9) -0.0052(8) 0.0186(8) -0.0047(8)
    O17 0.0573(8) 0.0924(10) 0.0568(7) -0.0030(6) 0.0145(6) 0.0012(6)
    C18 0.0629(10) 0.0521(9) 0.0442(8) -0.0048(7) 0.0062(7) 0.0036(7)
    C19 0.0586(10) 0.0598(10) 0.0492(9) -0.0039(8) 0.0111(7) -0.0033(7)
    C20 0.1065(18) 0.0996(18) 0.0631(12) 0.0072(14) -0.0092(12) -0.0218(12)
    C51 0.0788(12) 0.0736(12) 0.0478(9) -0.0004(10) 0.0145(8) 0.0074(8)
    C52 0.0977(17) 0.1113(19) 0.0560(11) -0.0114(14) 0.0266(11) 0.0098(12)
    C53 0.0757(15) 0.148(2) 0.0564(12) -0.0170(15) 0.0267(10) -0.0156(14)
    C54 0.0615(12) 0.130(2) 0.0612(12) 0.0114(12) 0.0113(9) -0.0201(13)
    C55 0.0627(11) 0.0847(13) 0.0516(9) 0.0090(9) 0.0075(8) -0.0027(9)
    C56 0.0551(9) 0.0615(10) 0.0399(8) -0.0022(7) 0.0067(6) -0.0039(7)
    C57 0.0553(9) 0.0423(8) 0.0396(7) 0.0006(6) 0.0045(6) 0.0007(6)
    C58 0.0526(9) 0.0461(8) 0.0407(8) 0.0027(6) 0.0029(6) 0.0017(6)
    N59 0.0538(8) 0.0442(7) 0.0370(6) 0.0025(5) 0.0043(5) 0.0020(5)
    C60 0.0541(9) 0.0364(7) 0.0433(8) -0.0001(6) 0.0039(6) -0.0020(6)
    C61 0.0536(9) 0.0430(8) 0.0420(8) 0.0011(6) 0.0033(6) -0.0015(6)
    N62 0.0544(8) 0.0512(7) 0.0404(6) 0.0015(6) 0.0030(6) 0.0019(5)
    C63 0.0623(10) 0.0486(9) 0.0490(9) -0.0015(7) 0.0117(7) -0.0010(7)
    C64 0.0536(10) 0.0581(10) 0.0668(11) -0.0042(7) 0.0133(8) -0.0081(8)
    C65 0.0504(10) 0.0629(11) 0.0684(11) 0.0001(8) -0.0004(8) -0.0096(9)
    C66 0.0582(10) 0.0620(10) 0.0491(9) 0.0020(8) -0.0033(7) -0.0024(7)
    O67 0.0533(7) 0.0819(9) 0.0485(6) 0.0040(6) -0.0018(5) 0.0053(6)
    C68 0.0626(10) 0.0515(9) 0.0397(8) 0.0056(7) 0.0044(7) 0.0064(7)
    C69 0.0617(10) 0.0608(10) 0.0451(8) 0.0012(8) -0.0013(7) -0.0003(7)
    C70 0.1170(19) 0.0961(17) 0.0614(12) -0.0061(14) 0.0214(12) -0.0227(12)
_geom_special_details
;
Bond distances, angles <i>etc</i>. have been calculated using the rounded
fractional coordinates. All e.s.d.'s are estimated from the variances of the
(full) variance-covariance matrix. The cell e.s.d.'s are taken into account in
the estimation of distances, angles and torsion angles
;
loop_
    _geom_bond_atom_site_label_1
    _geom_bond_atom_site_label_2
    _geom_bond_site_symmetry_1
    _geom_bond_site_symmetry_2
    _geom_bond_distance
    _geom_bond_publ_flag
    O17 C8 . . 1.230(2) no
    O67 C58 . . 1.228(2) no
    N9 C8 . . 1.373(2) no
    N9 C18 . . 1.475(2) no
    N9 C10 . . 1.397(2) no
    N12 C7 . . 1.294(2) no
    N12 C11 . . 1.376(2) no
    N59 C60 . . 1.384(2) no
    N59 C68 . . 1.4779(17) no
    N59 C58 . . 1.376(2) no
    N62 C57 . . 1.290(2) no
    N62 C61 . . 1.384(2) no
    C1 C2 . . 1.384(3) no
    C1 C6 . . 1.391(3) no
    C2 C3 . . 1.361(5) no
    C3 C4 . . 1.371(5) no
    C4 C5 . . 1.393(3) no
    C5 C6 . . 1.383(3) no
    C6 C7 . . 1.483(3) no
    C7 C8 . . 1.483(2) no
    C10 C11 . . 1.401(2) no
    C10 C13 . . 1.392(2) no
    C11 C16 . . 1.408(3) no
    C13 C14 . . 1.378(3) no
    C14 C15 . . 1.382(3) no
    C15 C16 . . 1.359(3) no
    C18 C19 . . 1.491(2) no
    C19 C20 . . 1.294(3) no
    C1 H1 . . 0.9305 no
    C2 H2 . . 0.9296 no
    C3 H3 . . 0.9312 no
    C4 H4 . . 0.9292 no
    C5 H5 . . 0.9306 no
    C13 H13 . . 0.9311 no
    C14 H14 . . 0.9289 no
    C15 H15 . . 0.9301 no
    C16 H16 . . 0.9303 no
    C18 H18A . . 0.9704 no
    C18 H18B . . 0.9698 no
    C19 H19 . . 0.9301 no
    C20 H20B . . 0.9310 no
    C20 H20A . . 0.9297 no
    C51 C52 . . 1.381(3) no
    C51 C56 . . 1.392(2) no
    C52 C53 . . 1.367(4) no
    C53 C54 . . 1.372(3) no
    C54 C55 . . 1.380(3) no
    C55 C56 . . 1.388(3) no
    C56 C57 . . 1.485(2) no
    C57 C58 . . 1.482(2) no
    C60 C61 . . 1.407(2) no
    C60 C63 . . 1.399(2) no
    C61 C66 . . 1.397(2) no
    C63 C64 . . 1.368(3) no
    C64 C65 . . 1.390(3) no
    C65 C66 . . 1.366(3) no
    C68 C69 . . 1.487(2) no
    C69 C70 . . 1.297(3) no
    C51 H51 . . 0.9296 no
    C52 H52 . . 0.9296 no
    C53 H53 . . 0.9305 no
    C54 H54 . . 0.9295 no
    C55 H55 . . 0.9302 no
    C63 H63 . . 0.9293 no
    C64 H64 . . 0.9298 no
    C65 H65 . . 0.9302 no
    C66 H66 . . 0.9312 no
    C68 H68A . . 0.9704 no
    C68 H68B . . 0.9703 no
    C69 H69 . . 0.9300 no
    C70 H70A . . 0.9309 no
    C70 H70B . . 0.9296 no
loop_
    _geom_angle_atom_site_label_1
    _geom_angle_atom_site_label_2
    _geom_angle_atom_site_label_3
    _geom_angle_site_symmetry_1
    _geom_angle_site_symmetry_2
    _geom_angle_site_symmetry_3
    _geom_angle
    _geom_angle_publ_flag
    C8 N9 C10 . . . 121.99(13) no
    C8 N9 C18 . . . 117.12(14) no
    C10 N9 C18 . . . 120.89(13) no
    C7 N12 C11 . . . 119.18(14) no
    C60 N59 C68 . . . 121.22(13) no
    C58 N59 C60 . . . 122.21(12) no
    C58 N59 C68 . . . 116.57(13) no
    C57 N62 C61 . . . 118.96(13) no
    C2 C1 C6 . . . 120.8(2) no
    C1 C2 C3 . . . 119.9(3) no
    C2 C3 C4 . . . 120.2(3) no
    C3 C4 C5 . . . 120.7(3) no
    C4 C5 C6 . . . 119.5(2) no
    C1 C6 C7 . . . 118.51(18) no
    C5 C6 C7 . . . 122.59(17) no
    C1 C6 C5 . . . 118.87(19) no
    C6 C7 C8 . . . 119.29(15) no
    N12 C7 C6 . . . 117.92(14) no
    N12 C7 C8 . . . 122.75(15) no
    O17 C8 C7 . . . 123.04(15) no
    N9 C8 C7 . . . 115.89(14) no
    O17 C8 N9 . . . 121.08(15) no
    N9 C10 C11 . . . 117.32(14) no
    N9 C10 C13 . . . 122.91(15) no
    C11 C10 C13 . . . 119.78(16) no
    N12 C11 C10 . . . 122.79(15) no
    N12 C11 C16 . . . 118.53(15) no
    C10 C11 C16 . . . 118.68(15) no
    C10 C13 C14 . . . 119.80(17) no
    C13 C14 C15 . . . 120.91(18) no
    C14 C15 C16 . . . 119.90(18) no
    C11 C16 C15 . . . 120.92(17) no
    N9 C18 C19 . . . 113.21(13) no
    C18 C19 C20 . . . 124.0(2) no
    C2 C1 H1 . . . 119.63 no
    C6 C1 H1 . . . 119.61 no
    C3 C2 H2 . . . 120.08 no
    C1 C2 H2 . . . 120.00 no
    C2 C3 H3 . . . 119.88 no
    C4 C3 H3 . . . 119.92 no
    C3 C4 H4 . . . 119.62 no
    C5 C4 H4 . . . 119.72 no
    C4 C5 H5 . . . 120.24 no
    C6 C5 H5 . . . 120.22 no
    C14 C13 H13 . . . 120.11 no
    C10 C13 H13 . . . 120.09 no
    C13 C14 H14 . . . 119.60 no
    C15 C14 H14 . . . 119.50 no
    C16 C15 H15 . . . 120.10 no
    C14 C15 H15 . . . 119.99 no
    C15 C16 H16 . . . 119.50 no
    C11 C16 H16 . . . 119.58 no
    N9 C18 H18B . . . 108.89 no
    C19 C18 H18A . . . 108.96 no
    N9 C18 H18A . . . 108.92 no
    C19 C18 H18B . . . 108.99 no
    H18A C18 H18B . . . 107.74 no
    C18 C19 H19 . . . 118.01 no
    C20 C19 H19 . . . 118.04 no
    C19 C20 H20B . . . 120.02 no
    H20A C20 H20B . . . 119.95 no
    C19 C20 H20A . . . 120.03 no
    C52 C51 C56 . . . 120.21(19) no
    C51 C52 C53 . . . 120.3(2) no
    C52 C53 C54 . . . 120.0(2) no
    C53 C54 C55 . . . 120.5(2) no
    C54 C55 C56 . . . 120.08(19) no
    C51 C56 C55 . . . 118.84(16) no
    C51 C56 C57 . . . 119.09(15) no
    C55 C56 C57 . . . 122.01(14) no
    N62 C57 C56 . . . 118.27(13) no
    N62 C57 C58 . . . 123.49(14) no
    C56 C57 C58 . . . 118.23(14) no
    O67 C58 N59 . . . 121.30(14) no
    O67 C58 C57 . . . 123.47(15) no
    N59 C58 C57 . . . 115.23(14) no
    N59 C60 C61 . . . 117.97(14) no
    N59 C60 C63 . . . 123.00(14) no
    C61 C60 C63 . . . 119.03(15) no
    N62 C61 C60 . . . 121.91(15) no
    N62 C61 C66 . . . 118.89(15) no
    C60 C61 C66 . . . 119.18(15) no
    C60 C63 C64 . . . 120.26(15) no
    C63 C64 C65 . . . 120.98(17) no
    C64 C65 C66 . . . 119.51(17) no
    C61 C66 C65 . . . 121.04(17) no
    N59 C68 C69 . . . 113.13(12) no
    C68 C69 C70 . . . 124.5(2) no
    C52 C51 H51 . . . 119.87 no
    C56 C51 H51 . . . 119.92 no
    C51 C52 H52 . . . 119.86 no
    C53 C52 H52 . . . 119.81 no
    C52 C53 H53 . . . 119.98 no
    C54 C53 H53 . . . 119.99 no
    C53 C54 H54 . . . 119.74 no
    C55 C54 H54 . . . 119.80 no
    C54 C55 H55 . . . 119.93 no
    C56 C55 H55 . . . 119.99 no
    C60 C63 H63 . . . 119.88 no
    C64 C63 H63 . . . 119.86 no
    C63 C64 H64 . . . 119.55 no
    C65 C64 H64 . . . 119.47 no
    C64 C65 H65 . . . 120.18 no
    C66 C65 H65 . . . 120.31 no
    C61 C66 H66 . . . 119.52 no
    C65 C66 H66 . . . 119.45 no
    N59 C68 H68A . . . 108.98 no
    N59 C68 H68B . . . 109.03 no
    C69 C68 H68A . . . 108.90 no
    C69 C68 H68B . . . 108.91 no
    H68A C68 H68B . . . 107.76 no
    C68 C69 H69 . . . 117.82 no
    C70 C69 H69 . . . 117.72 no
    C69 C70 H70A . . . 119.98 no
    C69 C70 H70B . . . 120.06 no
    H70A C70 H70B . . . 119.97 no
loop_
    _geom_torsion_atom_site_label_1
    _geom_torsion_atom_site_label_2
    _geom_torsion_atom_site_label_3
    _geom_torsion_atom_site_label_4
    _geom_torsion_site_symmetry_1
    _geom_torsion_site_symmetry_2
    _geom_torsion_site_symmetry_3
    _geom_torsion_site_symmetry_4
    _geom_torsion
    _geom_torsion_publ_flag
    C8 N9 C10 C11 . . . . 2.1(2) no
    C8 N9 C18 C19 . . . . 90.75(17) no
    C10 N9 C18 C19 . . . . -89.23(18) no
    C10 N9 C8 O17 . . . . 175.99(14) no
    C18 N9 C8 O17 . . . . -4.0(2) no
    C10 N9 C8 C7 . . . . -3.5(2) no
    C18 N9 C8 C7 . . . . 176.51(12) no
    C18 N9 C10 C13 . . . . 2.3(2) no
    C8 N9 C10 C13 . . . . -177.64(14) no
    C18 N9 C10 C11 . . . . -177.94(13) no
    C11 N12 C7 C8 . . . . -0.8(2) no
    C7 N12 C11 C10 . . . . -0.8(2) no
    C11 N12 C7 C6 . . . . -178.61(15) no
    C7 N12 C11 C16 . . . . 179.59(17) no
    C58 N59 C60 C63 . . . . 177.43(13) no
    C60 N59 C68 C69 . . . . 87.73(17) no
    C68 N59 C58 C57 . . . . -175.20(12) no
    C58 N59 C60 C61 . . . . -2.5(2) no
    C68 N59 C60 C63 . . . . -2.1(2) no
    C68 N59 C60 C61 . . . . 178.01(12) no
    C60 N59 C58 O67 . . . . -174.38(14) no
    C58 N59 C68 C69 . . . . -91.81(16) no
    C60 N59 C58 C57 . . . . 5.26(19) no
    C68 N59 C58 O67 . . . . 5.2(2) no
    C57 N62 C61 C60 . . . . 0.9(2) no
    C61 N62 C57 C58 . . . . 2.3(2) no
    C61 N62 C57 C56 . . . . -178.90(13) no
    C57 N62 C61 C66 . . . . 179.73(16) no
    C2 C1 C6 C5 . . . . -1.7(3) no
    C6 C1 C2 C3 . . . . 1.8(4) no
    C2 C1 C6 C7 . . . . -179.8(2) no
    C1 C2 C3 C4 . . . . -0.3(5) no
    C2 C3 C4 C5 . . . . -1.3(5) no
    C3 C4 C5 C6 . . . . 1.4(4) no
    C4 C5 C6 C7 . . . . 178.1(2) no
    C4 C5 C6 C1 . . . . 0.1(3) no
    C1 C6 C7 N12 . . . . 36.6(2) no
    C5 C6 C7 C8 . . . . 40.7(3) no
    C5 C6 C7 N12 . . . . -141.46(19) no
    C1 C6 C7 C8 . . . . -141.30(16) no
    C6 C7 C8 N9 . . . . -179.29(14) no
    N12 C7 C8 N9 . . . . 3.0(2) no
    C6 C7 C8 O17 . . . . 1.2(2) no
    N12 C7 C8 O17 . . . . -176.54(15) no
    N9 C10 C13 C14 . . . . -179.32(15) no
    C11 C10 C13 C14 . . . . 1.0(2) no
    N9 C10 C11 C16 . . . . 179.83(17) no
    C13 C10 C11 N12 . . . . 180.0(5) no
    N9 C10 C11 N12 . . . . 0.2(2) no
    C13 C10 C11 C16 . . . . -0.4(2) no
    C10 C11 C16 C15 . . . . -0.5(3) no
    N12 C11 C16 C15 . . . . 179.14(18) no
    C10 C13 C14 C15 . . . . -0.6(3) no
    C13 C14 C15 C16 . . . . -0.3(3) no
    C14 C15 C16 C11 . . . . 0.8(3) no
    N9 C18 C19 C20 . . . . 136.6(2) no
    C52 C51 C56 C57 . . . . 178.88(18) no
    C52 C51 C56 C55 . . . . 1.5(3) no
    C56 C51 C52 C53 . . . . -1.5(3) no
    C51 C52 C53 C54 . . . . -0.2(4) no
    C52 C53 C54 C55 . . . . 1.9(4) no
    C53 C54 C55 C56 . . . . -2.0(3) no
    C54 C55 C56 C57 . . . . -177.07(18) no
    C54 C55 C56 C51 . . . . 0.3(3) no
    C51 C56 C57 N62 . . . . -35.7(2) no
    C55 C56 C57 C58 . . . . -39.5(2) no
    C51 C56 C57 C58 . . . . 143.14(15) no
    C55 C56 C57 N62 . . . . 141.62(17) no
    C56 C57 C58 O67 . . . . -4.5(2) no
    N62 C57 C58 N59 . . . . -5.3(2) no
    C56 C57 C58 N59 . . . . 175.87(12) no
    N62 C57 C58 O67 . . . . 174.28(15) no
    C63 C60 C61 C66 . . . . 0.4(2) no
    N59 C60 C61 C66 . . . . -179.73(15) no
    N59 C60 C63 C64 . . . . 179.64(16) no
    C61 C60 C63 C64 . . . . -0.5(2) no
    C63 C60 C61 N62 . . . . 179.17(14) no
    N59 C60 C61 N62 . . . . -0.9(2) no
    N62 C61 C66 C65 . . . . -178.88(17) no
    C60 C61 C66 C65 . . . . 0.0(3) no
    C60 C63 C64 C65 . . . . 0.2(3) no
    C63 C64 C65 C66 . . . . 0.1(4) no
    C64 C65 C66 C61 . . . . -0.2(3) no
    N59 C68 C69 C70 . . . . -132.6(2) no
loop_
    _geom_hbond_atom_site_label_D
    _geom_hbond_atom_site_label_H
    _geom_hbond_atom_site_label_A
    _geom_hbond_site_symmetry_A
    _geom_hbond_distance_DH
    _geom_hbond_distance_HA
    _geom_hbond_distance_DA
    _geom_hbond_angle_DHA
    _geom_hbond_publ_flag
    C5 H5 O17 . 0.9306 2.5008 2.921(3) 108 yes
    C14 H14 O67 3_565 0.9289 2.5959 3.360(2) 140 yes
    C55 H55 O67 . 0.9302 2.4594 2.891(2) 108 yes
    C68 H68B O67 3_575 0.9703 2.5601 3.383(2) 143 yes
data_global
_journal_date_recd_electronic     2011-09-23
_journal_date_accepted     2011-10-13
_journal_name_full     'Acta Crystallographica, Section E'
_journal_year     2011
_journal_volume     67
_journal_issue     11
_journal_page_first     o2990
_journal_page_last     o2990
_journal_paper_category     QO
_journal_coeditor_code     HG5102
_publ_contact_author_name     'Rachid Bouhfid'
_publ_contact_author_address
;
Moroccan Advanced Science, Innovation and Research (MASCIR) Foundation -
INANOTECH, ENSET, Av. de l'Arm\'ee Royale, Madinat El Irfane 10100 - Rabat,
Morocco
;
_publ_contact_author_email     'gbouhfid@yahoo.fr'
_publ_section_title
;
1-Allyl-3-phenylquinoxalin-2(1<i>H</i>)-one
;
loop_
    _publ_author_name
    _publ_author_footnote
    _publ_author_address
    'Benzeid, Hanane' .
;
Laboratoire de Chimie Organique H\'et\'erocyclique
Facult\'e des Sciences,
Av. Ibn Battouta
BP 1014 Rabat
Morocco
;
    'Bouhfid, Rachid' .
;
Moroccan Advanced Science
Innovation and Research (MASCIR) Foundation -- INANOTECH
ENSET
Av. de l'Arm\'ee Royale
Madinat El Irfane 10100 Rabat,
Morocco
;
    'Massip, Stephane' .
;
Laboratoire de Chimie Physique et Min\'erale
EA4138 Pharmacochimie
Universit\'e Victor S\'egalen Bordeaux 2
146 rue L\'eo Saignat
33076 Bordeaux Cedex
France
;
    'Leger, Jean Michel' .
;
Laboratoire de Chimie Physique et Min\'erale
EA4138 Pharmacochimie
Universit\'e Victor S\'egalen Bordeaux 2
146 rue L\'eo Saignat
33076 Bordeaux Cedex
France
;
    'Essassi, El Mokhtar' .
;
Laboratoire de Chimie Organique H\'et\'erocyclique
Facult\'e des Sciences,
Av. Ibn Battouta
BP 1014 Rabat
Morocco
;
