# Supplementary material for: 1-Allyl-3-phenyl­quinoxalin-2(1H)-one
Source: Acta Crystallogr Sect E Struct Rep Online. 2011 Oct 22;67(Pt 11):o2990. doi: 10.1107/S1600536811042474 (PMC3247392; doi:10.1107/S1600536811042474)
Supplement: Supplementary file 2 [file e-67-o2990-Isup2.hkl]

# 
# h,k,l, Fc-squared, Fo-squared, sigma(Fo-squared) and status flag 
# 
data_I
_shelx_title ' S4' 
_shelx_refln_list_code          4 
_shelx_F_calc_maximum      188.70 
_exptl_crystal_F_000      1104.00 
_reflns_d_resolution_high  0.8252 
 
loop_ 
 _symmetry_equiv_pos_as_xyz 
 'x, y, z' 
 '-x, y+1/2, -z+1/2' 
 '-x, -y, -z' 
 'x, -y-1/2, z-1/2' 
 
_cell_length_a    15.1230 
_cell_length_b     7.0390 
_cell_length_c    26.4050 
_cell_angle_alpha  90.000 
_cell_angle_beta   95.250 
_cell_angle_gamma  90.000 
 
_shelx_F_squared_multiplier     1.000 
 
loop_ 
 _refln_index_h 
 _refln_index_k 
 _refln_index_l 
 _refln_F_squared_calc 
 _refln_F_squared_meas 
 _refln_F_squared_sigma 
 _refln_observed_status 
   1   0   0       12.53        9.30      0.19 o 
   2   0   0      408.07      276.30      1.39 o 
   3   0   0     1617.68     1139.31      3.65 o 
   4   0   0    14170.22    12993.81     39.27 o 
   5   0   0       86.01       53.31      0.99 o 
   6   0   0     2367.89     1953.72      7.05 o 
   7   0   0      604.98      542.77      3.97 o 
   8   0   0     1972.96     1914.74      8.32 o 
   9   0   0       79.44       74.77      1.53 o 
  10   0   0      198.78      150.94      2.93 o 
  11   0   0      159.93      163.85      2.92 o 
  12   0   0     1760.74     1648.76     10.69 o 
  13   0   0     2290.70     2279.99     13.28 o 
  14   0   0       24.67       52.62      1.62 o 
  15   0   0       57.01       48.43      1.54 o 
   1   1   0      703.54      656.17      2.34 o 
   2   1   0      899.21      798.67      2.92 o 
   3   1   0        1.02        2.02      0.32 o 
   4   1   0       60.14       54.13      0.97 o 
   5   1   0      423.51      416.62      2.94 o 
   6   1   0      929.95     1004.34      5.04 o 
   7   1   0      461.49      488.07      3.94 o 
   8   1   0       23.32       22.51      0.82 o 
   9   1   0      119.66       96.34      1.97 o 
  10   1   0        0.19        2.59      1.44 o 
  11   1   0      144.91      137.06      2.83 o 
  12   1   0      684.64      711.61      7.25 o 
  13   1   0     2988.80     3294.47     16.13 o 
  14   1   0        0.78        0.40      2.02 o 
  15   1   0       11.40       10.96      1.32 o 
   1   2   0       46.13       43.11      0.84 o 
   2   2   0     1973.38     1980.05      6.08 o 
   3   2   0      138.96      123.81      1.65 o 
   4   2   0     2376.55     2394.57      7.64 o 
   5   2   0      130.03      145.24      2.07 o 
   6   2   0      375.17      350.08      3.34 o 
   7   2   0      484.69      449.89      4.04 o 
   8   2   0     1069.30     1172.89      7.08 o 
   9   2   0      231.86      253.62      3.76 o 
  10   2   0      214.56      221.19      3.84 o 
  11   2   0       12.76       19.46      1.25 o 
  12   2   0      473.79      507.43      6.34 o 
  13   2   0     1171.95     1322.25     10.13 o 
  14   2   0       28.18       26.28      1.38 o 
  15   2   0       21.99       21.23      1.25 o 
  16   2   0       70.67       69.11      1.63 o 
  17   2   0        5.92        5.07      0.88 o 
   1   3   0       56.79       53.92      1.09 o 
   2   3   0       11.16       15.91      0.61 o 
   3   3   0       37.38       31.53      0.74 o 
   4   3   0      110.24      135.34      2.25 o 
   5   3   0      157.99      174.99      2.62 o 
   6   3   0      463.20      494.64      4.49 o 
   7   3   0       60.58       68.68      1.28 o 
   8   3   0       12.65       16.62      1.01 o 
   9   3   0      147.50      160.96      2.94 o 
  10   3   0       36.70       38.05      1.26 o 
  11   3   0      186.01      213.92      4.31 o 
  12   3   0      347.02      400.64      5.73 o 
  13   3   0      754.19      823.89      7.98 o 
  14   3   0        3.34        4.03      2.02 o 
  15   3   0        0.02        0.00      0.00 o 
  16   3   0       12.93       11.58      1.10 o 
  17   3   0        4.40        3.52      1.17 o 
   0   4   0    12410.13    14218.43     97.77 o 
   1   4   0      150.28      163.19      2.75 o 
   2   4   0       21.56       10.94      0.79 o 
   3   4   0       14.19       18.85      0.83 o 
   4   4   0      185.99      177.02      3.06 o 
   5   4   0        7.35        7.52      0.82 o 
   6   4   0       24.83       35.02      1.19 o 
   7   4   0       63.05       61.42      1.47 o 
   8   4   0       28.81       36.27      1.24 o 
   9   4   0        6.80       11.20      1.14 o 
  10   4   0       60.63       64.34      1.60 o 
  11   4   0        1.57       -1.01      2.02 o 
  12   4   0       22.48       27.46      1.57 o 
  13   4   0      408.12      437.26      5.82 o 
  14   4   0       13.33       13.31      1.22 o 
  15   4   0        9.90        8.80      1.09 o 
  16   4   0        0.30        0.00      0.00 o 
   1   5   0       70.71       80.18      1.56 o 
   2   5   0      148.30      179.42      3.35 o 
   3   5   0       49.71       57.60      1.48 o 
   4   5   0       29.25       33.98      1.20 o 
   5   5   0       76.38       81.70      1.61 o 
   6   5   0      826.71      883.58      7.92 o 
   7   5   0       85.46      113.98      2.15 o 
   8   5   0      101.98      117.37      2.42 o 
   9   5   0        0.00        1.21      1.82 o 
  10   5   0       99.48       96.82      1.98 o 
  11   5   0       14.43       20.50      1.29 o 
  12   5   0       62.81       73.20      1.81 o 
  13   5   0      100.40       96.27      1.93 o 
  14   5   0       25.49       21.10      1.07 o 
   0   6   0      297.33      303.12      5.15 o 
   1   6   0        9.57        9.43      1.18 o 
   2   6   0       22.77       23.35      1.39 o 
   3   6   0        5.63        8.58      1.20 o 
   4   6   0      362.88      396.49      5.72 o 
   5   6   0        0.02       -2.02      2.02 o 
   6   6   0       41.62       45.61      1.61 o 
   7   6   0       33.96       38.37      1.38 o 
   8   6   0       33.95       39.98      1.52 o 
   9   6   0        4.06        5.81      1.06 o 
  10   6   0        7.06        7.41      1.10 o 
  11   6   0        0.30       -1.62      1.62 o 
  12   6   0        6.78        6.28      0.98 o 
   1   7   0        8.42       12.45      1.34 o 
   2   7   0       24.18       29.22      1.33 o 
   3   7   0        2.30       -0.19      4.09 o 
   4   7   0       12.59       11.56      1.26 o 
   5   7   0       13.24       12.10      1.21 o 
   6   7   0      377.22      377.18      5.10 o 
   7   7   0       76.35       77.27      1.79 o 
   8   7   0       20.20       16.48      1.19 o 
   9   7   0        0.84       -0.45      1.35 o 
  10   7   0       16.96       14.11      0.90 o 
   0   8   0        4.49        2.65      1.77 o 
   1   8   0        0.27        0.88      1.50 o 
   2   8   0        0.00        2.80      1.46 o 
   3   8   0        0.49       -0.58      1.51 o 
   4   8   0       21.34       16.75      0.97 o 
   5   8   0        9.19        9.08      0.88 o 
   6   8   0       30.81       24.07      0.94 o 
 -16   1   1        0.49        0.49      1.63 o 
 -15   1   1        8.26        9.11      1.14 o 
 -14   1   1        0.33       -0.81      2.22 o 
 -13   1   1       10.80        9.96      3.19 o 
 -12   1   1       22.05       16.31      1.85 o 
 -11   1   1       49.77       51.74      1.49 o 
 -10   1   1        2.31        1.43      1.29 o 
  -9   1   1        0.01        1.09      1.09 o 
  -8   1   1        0.19        3.16      1.02 o 
  -7   1   1      185.31      187.57      2.49 o 
  -6   1   1       17.75       14.84      0.63 o 
  -5   1   1      477.62      459.39      3.12 o 
  -4   1   1        6.33        5.54      0.41 o 
  -3   1   1      262.67      227.64      1.78 o 
  -2   1   1     1891.80     1406.63     14.23 o 
  -1   1   1     1325.65      944.57     10.39 o 
   0   1   1       77.10       70.77      0.77 o 
   1   1   1      223.76      168.99      1.22 o 
   2   1   1     2137.40     1572.06     15.37 o 
   3   1   1      322.76      290.60      1.99 o 
   4   1   1       83.87       62.97      1.18 o 
   5   1   1      134.38      126.22      1.70 o 
   6   1   1       12.72       14.00      0.57 o 
   7   1   1      375.83      413.07      3.62 o 
   8   1   1       83.28       88.33      1.77 o 
   9   1   1       26.71       28.97      0.99 o 
  10   1   1       19.81       24.27      1.02 o 
  11   1   1        0.00        3.01      1.67 o 
  12   1   1       24.04       26.95      1.50 o 
  13   1   1      112.13      112.47      2.21 o 
  14   1   1       23.49       19.54      1.41 o 
  15   1   1        1.97        2.63      1.69 o 
  16   1   1       16.83       17.45      1.12 o 
 -16   2   1        3.86        4.62      1.79 o 
 -15   2   1        2.04       -1.61      1.79 o 
 -14   2   1       21.23       22.37      1.58 o 
 -13   2   1       31.09       34.21      1.82 o 
 -12   2   1        8.01        7.57      2.33 o 
 -11   2   1       42.76       47.72      1.42 o 
 -10   2   1        8.14        7.10      0.95 o 
  -9   2   1      154.20      174.65      3.18 o 
  -8   2   1       41.57       38.51      1.06 o 
  -7   2   1       14.10       12.30      0.71 o 
  -6   2   1       16.10       19.43      0.69 o 
  -5   2   1       39.80       34.52      0.73 o 
  -4   2   1      298.87      282.72      2.56 o 
  -3   2   1       22.82       23.78      0.55 o 
  -2   2   1       52.42       51.72      0.97 o 
  -1   2   1      879.53      882.85      3.82 o 
   0   2   1     3783.75     3282.37     27.96 o 
   1   2   1      516.72      516.32      2.94 o 
   2   2   1      265.97      236.39      2.09 o 
   3   2   1      466.21      456.29      3.02 o 
   4   2   1     1115.16     1170.11      5.26 o 
   5   2   1        3.38        6.56      0.52 o 
   6   2   1      371.47      403.12      3.56 o 
   7   2   1       86.33       87.22      1.75 o 
   8   2   1        0.23        1.92      1.20 o 
   9   2   1       84.84       94.75      1.96 o 
  10   2   1        6.94        7.67      0.96 o 
  11   2   1        4.64        3.23      1.80 o 
  12   2   1        4.77        3.91      2.34 o 
  13   2   1      186.26      185.87      3.87 o 
  14   2   1       27.41       26.56      1.38 o 
  15   2   1       13.31       16.79      1.24 o 
  16   2   1        8.38        5.67      1.75 o 
  17   2   1        7.15        7.22      0.86 o 
 -17   3   1        0.01       -0.60      1.20 o 
 -16   3   1       19.59       18.14      1.11 o 
 -15   3   1        6.75        8.03      1.10 o 
 -14   3   1       88.48      100.31      2.03 o 
 -13   3   1        2.18        1.99      2.39 o 
 -12   3   1      118.42      130.65      2.64 o 
 -11   3   1        0.00        1.55      1.94 o 
 -10   3   1       62.84       69.44      1.62 o 
  -9   3   1       46.17       55.45      1.46 o 
  -8   3   1       14.99       14.54      1.01 o 
  -7   3   1      113.23      125.69      2.30 o 
  -6   3   1        0.30        3.71      1.12 o 
  -5   3   1      699.23      793.22      5.36 o 
  -4   3   1      395.09      392.21      3.56 o 
  -3   3   1      256.52      265.10      2.81 o 
  -2   3   1       77.33       88.70      1.68 o 
  -1   3   1      390.77      353.94      3.12 o 
   0   3   1       42.42       43.95      0.90 o 
   1   3   1       62.86       56.36      1.10 o 
   2   3   1       74.01      105.34      1.84 o 
   3   3   1       42.99       42.95      0.91 o 
   4   3   1      753.88      745.20      4.89 o 
   5   3   1       92.16       93.99      1.83 o 
   6   3   1        7.71        4.21      0.68 o 
   7   3   1     1061.11     1226.46      7.54 o 
   8   3   1       23.62       20.41      1.02 o 
   9   3   1       10.55        8.03      0.98 o 
  10   3   1        9.67        7.61      1.09 o 
  11   3   1      205.60      217.67      4.33 o 
  12   3   1       16.63       18.42      1.42 o 
  13   3   1      156.96      162.21      3.39 o 
  14   3   1       24.44       22.93      1.46 o 
  15   3   1        1.53        0.93      1.70 o 
  16   3   1        3.12        5.02      0.96 o 
  17   3   1        1.83        1.95      1.14 o 
 -16   4   1        1.41        0.69      1.21 o 
 -15   4   1        0.05       -0.49      1.46 o 
 -14   4   1        0.69        3.08      1.70 o 
 -13   4   1       38.48       45.24      1.62 o 
 -12   4   1        7.37       11.79      1.38 o 
 -11   4   1       55.53       49.89      1.62 o 
 -10   4   1        9.64       10.16      1.20 o 
  -9   4   1       35.47       36.04      1.33 o 
  -8   4   1        2.20        3.17      1.76 o 
  -7   4   1       17.05       18.49      0.97 o 
  -6   4   1        0.34        3.42      1.34 o 
  -5   4   1        0.24        1.64      1.23 o 
  -4   4   1        7.99        9.48      0.76 o 
  -3   4   1      439.49      459.38      4.47 o 
  -2   4   1      178.82      178.78      2.85 o 
  -1   4   1      425.88      449.24      4.36 o 
   0   4   1      135.09      148.71      2.89 o 
   1   4   1        0.09        4.17      1.43 o 
   2   4   1      357.54      348.54      3.92 o 
   3   4   1        3.99       10.01      0.72 o 
   4   4   1        0.82        0.89      1.15 o 
   5   4   1       25.33       24.11      0.96 o 
   6   4   1        5.69        6.60      0.90 o 
   7   4   1       60.76       63.95      1.48 o 
   8   4   1        7.59       10.67      1.07 o 
   9   4   1       23.71       26.71      1.34 o 
  10   4   1       12.38       11.99      1.20 o 
  11   4   1        0.86        3.44      1.82 o 
  12   4   1       22.88       28.13      1.56 o 
  13   4   1      147.16      154.95      3.04 o 
  14   4   1        8.64        7.40      1.21 o 
  15   4   1       17.63       15.17      1.07 o 
  16   4   1        8.76        5.95      0.83 o 
 -14   5   1       55.25       50.78      1.40 o 
 -13   5   1        2.69        3.32      1.80 o 
 -12   5   1       52.17       56.38      1.65 o 
 -11   5   1        0.44        0.93      1.85 o 
 -10   5   1        0.77        1.98      1.98 o 
  -9   5   1        9.19        9.71      1.21 o 
  -8   5   1        0.36        0.60      1.81 o 
  -7   5   1       34.95       36.12      1.37 o 
  -6   5   1        0.25        5.61      2.06 o 
  -5   5   1       71.12       90.20      1.79 o 
  -4   5   1        2.86        4.94      0.85 o 
  -3   5   1        1.48        2.29      1.47 o 
  -2   5   1        3.12        5.40      0.95 o 
  -1   5   1       13.72       13.56      1.09 o 
   0   5   1       14.21       15.41      1.08 o 
   1   5   1       19.20       26.38      1.25 o 
   2   5   1       15.76       20.71      1.12 o 
   3   5   1       49.91       47.44      1.32 o 
   4   5   1        9.29       11.48      1.03 o 
   5   5   1       23.39       31.24      1.44 o 
   6   5   1       35.43       39.33      1.51 o 
   7   5   1      177.05      221.29      4.34 o 
   8   5   1        5.76        0.20      4.02 o 
   9   5   1        0.14        1.01      1.82 o 
  10   5   1       45.01       50.82      1.58 o 
  11   5   1       63.25       73.18      1.84 o 
  12   5   1       10.10       10.40      1.30 o 
  13   5   1      161.33      169.94      3.00 o 
  14   5   1       14.66       13.48      1.04 o 
 -13   6   1       22.32       21.80      0.97 o 
 -12   6   1        4.97        5.91      0.98 o 
 -11   6   1       14.31       12.21      1.08 o 
 -10   6   1        2.58        4.27      1.74 o 
  -9   6   1        0.90        0.35      1.77 o 
  -8   6   1        0.86        0.19      3.79 o 
  -7   6   1        4.69        4.55      1.98 o 
  -6   6   1        4.05        5.64      2.02 o 
  -5   6   1        0.47        0.61      1.82 o 
  -4   6   1        1.14        0.60      2.22 o 
  -3   6   1       39.48       36.38      1.60 o 
  -2   6   1        4.90        6.92      1.19 o 
  -1   6   1        0.04        3.34      1.96 o 
   0   6   1      376.02      408.55      5.77 o 
   1   6   1        7.34        7.08      2.16 o 
   2   6   1        0.00       -0.59      1.78 o 
   3   6   1       11.58       14.79      1.40 o 
   4   6   1        2.60        0.40      2.02 o 
   5   6   1       20.75       24.72      1.42 o 
   6   6   1        4.48        3.02      2.01 o 
   7   6   1        1.58        0.79      1.97 o 
   8   6   1        3.19        4.15      1.88 o 
   9   6   1        7.48        8.40      1.22 o 
  10   6   1        0.32        0.16      3.43 o 
  11   6   1        1.32       -0.40      1.60 o 
  12   6   1       13.21       15.34      1.07 o 
 -10   7   1        5.62        5.29      0.91 o 
  -9   7   1        0.86       -1.24      1.47 o 
  -8   7   1        1.13        0.53      1.59 o 
  -7   7   1       17.42       14.15      1.34 o 
  -6   7   1        0.41        1.95      1.95 o 
  -5   7   1       11.24       14.36      1.21 o 
  -4   7   1        0.27        0.54      1.81 o 
  -3   7   1        0.10       -0.93      1.86 o 
  -2   7   1       12.88       11.37      1.33 o 
  -1   7   1        0.27       -1.91      1.91 o 
   0   7   1        1.00        0.48      1.92 o 
   1   7   1        3.00        4.21      2.10 o 
   2   7   1        4.22        0.76      1.89 o 
   3   7   1        0.02        9.65      1.30 o 
   4   7   1        2.89        0.36      1.98 o 
   5   7   1        5.01        7.74      1.20 o 
   6   7   1       15.28       15.80      1.45 o 
   7   7   1       32.43       39.08      1.47 o 
   8   7   1        1.47        0.65      1.56 o 
   9   7   1        0.03        0.00      0.00 o 
  10   7   1        2.30        0.89      1.24 o 
  -6   8   1        2.22        0.77      1.28 o 
  -5   8   1        1.63        1.96      1.37 o 
  -4   8   1        0.19       -0.76      1.40 o 
  -3   8   1        2.04        0.93      1.39 o 
  -2   8   1        0.42        1.46      1.46 o 
  -1   8   1       33.52       29.03      1.25 o 
   0   8   1       48.65       31.94      1.39 o 
   1   8   1        1.93        2.12      1.62 o 
   2   8   1        0.06        1.57      1.57 o 
   3   8   1       10.66       12.46      1.04 o 
   4   8   1        0.56        2.46      1.39 o 
   5   8   1        4.65        2.71      1.35 o 
   6   8   1        1.79        1.26      1.17 o 
 -14   0   2     1988.96     2086.09     12.80 o 
 -13   0   2       69.94       71.75      2.17 o 
 -12   0   2      105.10      112.90      2.19 o 
 -11   0   2       29.33       28.87      1.12 o 
 -10   0   2      240.22      222.37      3.48 o 
  -9   0   2       35.96       38.92      0.93 o 
  -8   0   2     2367.96     2642.17      9.83 o 
  -7   0   2      371.78      420.71      3.51 o 
  -6   0   2     1480.33     1559.49      6.17 o 
  -5   0   2      769.96      687.58      3.67 o 
  -4   0   2     5361.07     4716.66     33.47 o 
  -3   0   2     3619.99     3273.14     23.68 o 
  -2   0   2     2608.85     1951.27     15.25 o 
  -1   0   2    16009.94    20985.48     59.97 o 
   2   0   2     2107.78     1727.92     17.70 o 
   3   0   2      116.90       67.63      0.97 o 
   4   0   2      594.17      340.01      2.33 o 
   5   0   2      103.28       49.37      1.04 o 
   6   0   2      572.02      424.21      3.23 o 
   7   0   2      723.50      574.53      4.24 o 
   8   0   2      903.05      748.43      5.26 o 
   9   0   2       80.01       56.89      1.09 o 
  10   0   2        1.73        1.14      1.28 o 
  11   0   2       81.24       78.53      1.65 o 
  12   0   2      155.42      155.22      3.17 o 
  13   0   2      456.52      416.91      5.88 o 
  14   0   2       31.63       27.66      1.41 o 
  15   0   2       34.40       30.46      1.32 o 
 -15   1   2        0.01        4.18      1.71 o 
 -14   1   2       68.88       80.75      2.02 o 
 -13   1   2       16.35       14.93      1.79 o 
 -12   1   2     3886.27     4286.99     17.93 o 
 -11   1   2        0.64       -0.99      1.65 o 
 -10   1   2       27.17       31.32      1.14 o 
  -9   1   2       30.01       25.81      0.85 o 
  -8   1   2        7.08        5.22      0.61 o 
  -7   1   2      291.61      326.74      3.20 o 
  -6   1   2     1082.02     1204.18      5.54 o 
  -5   1   2      639.38      684.49      3.78 o 
  -4   1   2      372.17      367.09      2.49 o 
  -3   1   2     3091.97     2649.37     22.88 o 
  -2   1   2    15865.11    19610.15     72.78 o 
  -1   1   2    21511.92    24382.78     63.78 o 
   0   1   2        0.11        5.42      0.24 o 
   1   1   2    19378.61    25716.16     82.73 o 
   2   1   2    24338.29    29189.63     98.35 o 
   3   1   2    15209.67    15331.60     69.93 o 
   4   1   2      157.05      134.20      1.58 o 
   5   1   2     1408.91     1403.64      5.64 o 
   6   1   2     2457.34     2495.55      8.42 o 
   7   1   2     1814.43     2071.47      8.32 o 
   8   1   2        3.03        7.64      0.74 o 
   9   1   2       38.67       52.70      1.13 o 
  10   1   2      132.23      160.81      2.82 o 
  11   1   2      174.49      153.39      2.90 o 
  12   1   2      751.48      769.98      7.56 o 
  13   1   2        0.55        0.40      2.21 o 
  14   1   2      381.83      382.05      5.70 o 
  15   1   2        0.04        0.19      3.71 o 
 -15   2   2       11.49       12.95      1.26 o 
 -14   2   2      673.54      692.92      7.31 o 
 -13   2   2       63.13       69.91      2.03 o 
 -12   2   2      529.02      599.01      6.73 o 
 -11   2   2        0.23        1.42      1.60 o 
 -10   2   2       18.51       18.30      1.10 o 
  -9   2   2       98.16      110.51      2.20 o 
  -8   2   2      884.28     1019.99      6.63 o 
  -7   2   2      158.70      140.96      2.44 o 
  -6   2   2      224.29      214.45      2.71 o 
  -5   2   2      511.92      583.08      3.95 o 
  -4   2   2      309.43      271.36      2.53 o 
  -3   2   2      809.07      791.16      3.97 o 
  -2   2   2      414.90      385.69      2.64 o 
  -1   2   2    17828.32    22370.66     92.13 o 
   0   2   2    35605.86    40425.31    110.49 o 
   1   2   2    23320.36    25820.36     80.22 o 
   2   2   2     1085.40     1069.09      4.46 o 
   3   2   2       95.26       82.81      1.43 o 
   4   2   2      378.08      348.46      2.88 o 
   5   2   2       37.80       24.98      0.69 o 
   6   2   2        2.85        5.44      0.62 o 
   7   2   2      118.29      121.16      2.31 o 
   8   2   2      525.57      540.35      4.87 o 
   9   2   2        1.10        2.97      1.27 o 
  10   2   2       10.93       15.39      1.13 o 
  11   2   2        5.53        6.90      1.09 o 
  12   2   2       73.63       77.82      1.97 o 
  13   2   2      529.57      558.63      6.81 o 
  14   2   2       88.51       91.35      1.96 o 
  15   2   2        2.57        3.31      1.74 o 
  16   2   2        5.21        6.27      1.14 o 
 -17   3   2        0.56        2.16      1.12 o 
 -16   3   2        0.00        0.50      1.49 o 
 -15   3   2        0.07        4.27      1.58 o 
 -14   3   2       24.08       23.08      1.48 o 
 -13   3   2        5.60        5.98      2.39 o 
 -12   3   2     1725.38     1877.39     12.24 o 
 -11   3   2        0.60       -0.19      3.88 o 
 -10   3   2       21.00       22.63      1.26 o 
  -9   3   2       17.59       28.67      1.13 o 
  -8   3   2      163.27      182.14      3.19 o 
  -7   3   2       19.03       24.86      1.02 o 
  -6   3   2       15.29       18.61      0.79 o 
  -5   3   2      161.23      188.21      2.73 o 
  -4   3   2        0.48        0.27      0.90 o 
  -3   3   2       20.88       14.67      0.66 o 
  -2   3   2       26.55       24.14      0.69 o 
  -1   3   2     1464.88     1633.60      6.69 o 
   0   3   2        0.66        0.29      0.80 o 
   1   3   2     2614.30     2938.18      9.15 o 
   2   3   2      221.35      210.85      2.52 o 
   3   3   2      317.28      318.62      3.15 o 
   4   3   2       77.52       93.07      1.66 o 
   5   3   2      727.06      776.96      5.42 o 
   6   3   2      414.48      505.73      4.59 o 
   7   3   2      168.80      219.07      3.55 o 
   8   3   2        2.42        3.84      1.33 o 
   9   3   2       21.38       19.39      1.16 o 
  10   3   2       12.64       17.92      1.28 o 
  11   3   2        8.84       12.18      1.37 o 
  12   3   2      287.72      322.82      5.32 o 
  13   3   2       96.14       97.07      1.98 o 
  14   3   2       23.59       25.92      1.44 o 
  15   3   2        3.00        4.55      1.67 o 
  16   3   2        1.77        4.89      0.93 o 
 -16   4   2        2.48        2.44      1.22 o 
 -15   4   2        0.06        0.86      1.47 o 
 -14   4   2      157.39      153.62      2.96 o 
 -13   4   2        7.01        4.15      2.34 o 
 -12   4   2       85.74      105.29      2.17 o 
 -11   4   2        2.16        2.83      2.02 o 
 -10   4   2       26.94       27.90      1.40 o 
  -9   4   2        0.62       -1.71      1.71 o 
  -8   4   2        7.07        7.23      1.06 o 
  -7   4   2       12.90       12.02      0.97 o 
  -6   4   2       29.61       38.62      1.19 o 
  -5   4   2        0.19        2.88      1.37 o 
  -4   4   2      462.47      473.04      4.67 o 
  -3   4   2      395.68      412.66      4.37 o 
  -2   4   2       78.96       85.86      1.71 o 
  -1   4   2     5343.42     5044.23     54.01 o 
   0   4   2     1904.86     2067.11      9.23 o 
   1   4   2     3903.07     4611.00     14.29 o 
   2   4   2       46.93       41.38      1.03 o 
   3   4   2      332.43      334.32      3.92 o 
   4   4   2      314.25      300.90      3.92 o 
   5   4   2        3.92        5.71      0.84 o 
   6   4   2       53.01       56.37      1.37 o 
   7   4   2      139.68      133.63      2.66 o 
   8   4   2        7.17        3.77      1.61 o 
   9   4   2       28.98       40.71      1.54 o 
  10   4   2        7.77       10.62      1.20 o 
  11   4   2        6.83        6.47      2.02 o 
  12   4   2       20.29       25.44      1.55 o 
  13   4   2      214.69      230.28      4.43 o 
  14   4   2        7.16        2.38      1.78 o 
  15   4   2       18.15       17.91      1.04 o 
 -14   5   2       27.74       24.40      1.19 o 
 -13   5   2        0.01        1.39      1.67 o 
 -12   5   2      411.22      438.22      5.54 o 
 -11   5   2        5.68        4.82      1.30 o 
 -10   5   2      191.15      203.39      3.58 o 
  -9   5   2        6.56        9.31      1.21 o 
  -8   5   2      129.53      142.87      2.83 o 
  -7   5   2       19.07       27.93      1.37 o 
  -6   5   2      687.63      749.80      7.30 o 
  -5   5   2      124.70      137.51      2.70 o 
  -4   5   2        8.93       10.09      1.03 o 
  -3   5   2       17.22       17.11      1.15 o 
  -2   5   2      239.73      249.30      4.03 o 
  -1   5   2      481.41      522.91      5.59 o 
   0   5   2       18.09       16.61      1.09 o 
   1   5   2      369.24      380.71      4.78 o 
   2   5   2      243.25      240.45      3.89 o 
   3   5   2        0.26        3.81      1.49 o 
   4   5   2       23.98       21.42      1.21 o 
   5   5   2      318.08      370.79      5.12 o 
   6   5   2       52.51       56.63      1.70 o 
   7   5   2       75.04       97.18      1.97 o 
   8   5   2       37.07       44.60      1.61 o 
   9   5   2        4.52        7.67      1.21 o 
  10   5   2       16.67       18.99      1.37 o 
  11   5   2       50.95       57.18      1.64 o 
  12   5   2       31.30       36.10      1.60 o 
  13   5   2       31.38       27.66      1.46 o 
  14   5   2        0.40        1.22      1.42 o 
 -13   6   2        5.57        4.87      0.81 o 
 -12   6   2        4.16        4.50      1.54 o 
 -11   6   2        1.19        3.12      1.63 o 
 -10   6   2        8.34        8.39      1.11 o 
  -9   6   2        1.55        0.53      1.76 o 
  -8   6   2       14.16       12.70      1.33 o 
  -7   6   2       16.11       13.44      1.38 o 
  -6   6   2       99.27      109.42      2.22 o 
  -5   6   2       15.44       18.23      1.42 o 
  -4   6   2      179.31      194.76      3.65 o 
  -3   6   2       60.10       61.68      1.80 o 
  -2   6   2       18.64       22.80      1.39 o 
  -1   6   2      341.53      355.60      5.38 o 
   0   6   2      116.00      113.90      2.37 o 
   1   6   2      559.03      620.59      7.04 o 
   2   6   2       20.09       16.28      1.39 o 
   3   6   2      192.68      208.69      3.63 o 
   4   6   2       37.41       43.85      1.62 o 
   5   6   2       27.14       31.20      1.42 o 
   6   6   2        4.33        3.02      2.01 o 
   7   6   2       24.09       23.77      1.38 o 
   8   6   2       26.34       25.67      1.31 o 
   9   6   2        2.62        0.87      1.90 o 
  10   6   2        3.30        4.00      1.69 o 
  11   6   2       15.78       16.59      1.18 o 
  12   6   2       21.98       19.66      1.14 o 
 -10   7   2       61.88       52.53      1.19 o 
  -9   7   2        1.29        1.58      1.35 o 
  -8   7   2       74.98       71.57      1.59 o 
  -7   7   2       28.38       26.92      1.34 o 
  -6   7   2      278.61      273.63      4.42 o 
  -5   7   2       13.14       11.56      1.21 o 
  -4   7   2        3.17        4.33      1.62 o 
  -3   7   2        3.73        4.08      2.04 o 
  -2   7   2       92.12       87.60      1.90 o 
  -1   7   2        8.64        9.73      1.34 o 
   0   7   2        9.01        8.23      1.34 o 
   1   7   2        6.66        5.91      2.10 o 
   2   7   2       57.96       62.11      1.70 o 
   3   7   2        1.29        3.69      1.66 o 
   4   7   2        0.31        4.11      1.79 o 
   5   7   2       55.67       55.04      1.54 o 
   6   7   2        7.35        4.63      1.91 o 
   7   7   2       50.53       51.14      1.60 o 
   8   7   2        3.18        0.39      1.54 o 
   9   7   2        1.51        1.19      1.41 o 
  10   7   2       13.52       14.36      0.87 o 
  -6   8   2       24.08       19.19      0.93 o 
  -5   8   2       23.38       17.53      0.97 o 
  -4   8   2       33.37       25.60      1.08 o 
  -3   8   2       11.33        8.76      0.92 o 
  -2   8   2        9.46        7.73      0.97 o 
  -1   8   2        8.91        3.22      1.74 o 
   0   8   2       39.13       27.45      1.31 o 
   1   8   2        3.35        3.46      1.61 o 
   2   8   2        0.24        2.87      1.44 o 
   3   8   2        9.78        7.85      1.02 o 
   4   8   2        6.29        5.38      0.95 o 
   5   8   2       18.10       15.38      0.95 o 
   6   8   2        7.27        7.13      0.82 o 
 -15   1   3        0.20       -1.52      1.90 o 
 -14   1   3        5.01        3.84      2.22 o 
 -13   1   3        5.17        5.58      1.99 o 
 -12   1   3       49.22       46.77      1.86 o 
 -11   1   3        1.06        0.99      1.49 o 
 -10   1   3        1.65        4.74      0.86 o 
  -9   1   3        0.18        1.22      1.22 o 
  -8   1   3       29.43       34.62      0.93 o 
  -7   1   3      272.19      292.18      3.06 o 
  -6   1   3       60.91       58.33      1.15 o 
  -5   1   3        4.12        1.18      0.77 o 
  -4   1   3      722.78      703.58      3.50 o 
  -3   1   3     1090.33     1176.70      4.16 o 
  -2   1   3      247.45      210.93      1.61 o 
  -1   1   3     6769.42     6584.88     35.27 o 
   0   1   3      171.73      137.37      1.16 o 
   1   1   3     1896.56     1463.00     14.59 o 
   2   1   3      160.38      100.76      1.17 o 
   3   1   3      402.81      429.38      2.55 o 
   4   1   3      668.89      588.48      3.34 o 
   5   1   3      517.36      434.44      3.17 o 
   6   1   3      670.18      623.67      4.18 o 
   7   1   3      516.12      564.53      4.40 o 
   8   1   3        0.92        1.96      1.09 o 
   9   1   3       27.98       24.24      0.90 o 
  10   1   3       26.14       31.15      1.20 o 
  11   1   3      100.19       98.70      1.90 o 
  12   1   3      214.77      206.39      3.65 o 
  13   1   3       16.71       22.77      1.41 o 
  14   1   3       16.94       16.39      1.40 o 
  15   1   3        3.41        1.10      1.83 o 
  16   1   3        7.92        6.15      1.08 o 
 -15   2   3        0.01       -1.08      1.80 o 
 -14   2   3       26.29       25.96      1.59 o 
 -13   2   3       52.81       53.28      2.03 o 
 -12   2   3        7.48        6.21      2.33 o 
 -11   2   3       49.33       53.34      1.61 o 
 -10   2   3       71.47       80.48      1.75 o 
  -9   2   3       21.93       23.76      1.11 o 
  -8   2   3      203.65      225.13      3.24 o 
  -7   2   3       21.89       27.80      0.92 o 
  -6   2   3      102.63      106.53      2.02 o 
  -5   2   3      148.00      150.27      2.12 o 
  -4   2   3      516.13      546.61      3.56 o 
  -3   2   3       31.18       31.20      0.63 o 
  -2   2   3       13.10       10.33      0.46 o 
  -1   2   3     6656.65     6511.05     43.30 o 
   0   2   3     7692.68     7616.53     47.35 o 
   1   2   3    13426.59    15004.87     73.28 o 
   2   2   3      249.56      224.73      2.15 o 
   3   2   3     1449.09     1357.93      5.44 o 
   4   2   3       56.12       43.66      0.95 o 
   5   2   3     1070.50     1041.72      5.50 o 
   6   2   3     2036.66     2231.74      8.79 o 
   7   2   3       12.56       16.51      0.86 o 
   8   2   3      320.67      353.83      4.05 o 
   9   2   3        2.79        4.47      0.87 o 
  10   2   3       43.80       44.19      1.32 o 
  11   2   3        0.07        1.10      1.65 o 
  12   2   3      119.67      127.32      2.38 o 
  13   2   3        3.61        3.84      2.23 o 
  14   2   3       29.31       25.60      1.36 o 
  15   2   3        2.10        0.51      1.71 o 
  16   2   3       40.90       42.82      1.39 o 
  17   2   3        3.11        1.41      1.31 o 
 -17   3   3        0.05       -0.43      1.21 o 
 -16   3   3        5.88        5.21      1.61 o 
 -15   3   3       10.92        9.96      1.26 o 
 -14   3   3       23.19       22.14      1.48 o 
 -13   3   3       19.04       20.35      1.60 o 
 -12   3   3      176.45      176.49      3.46 o 
 -11   3   3        5.27        2.91      2.14 o 
 -10   3   3       79.40       85.73      1.80 o 
  -9   3   3       12.70       13.99      1.14 o 
  -8   3   3       85.15       91.63      2.04 o 
  -7   3   3      988.12     1115.49      7.23 o 
  -6   3   3       18.55       16.07      0.80 o 
  -5   3   3        0.05        1.12      1.02 o 
  -4   3   3      180.82      193.81      2.59 o 
  -3   3   3        0.01        1.34      0.92 o 
  -2   3   3      396.24      467.31      3.61 o 
  -1   3   3       40.89       56.46      1.13 o 
   0   3   3        8.93       12.75      0.60 o 
   1   3   3      395.39      426.98      3.50 o 
   2   3   3     1157.15     1178.91      5.86 o 
   3   3   3      269.02      302.81      3.14 o 
   4   3   3        0.50        2.74      0.94 o 
   5   3   3        7.34        8.63      0.74 o 
   6   3   3     1260.34     1427.62      7.86 o 
   7   3   3      342.15      356.77      4.33 o 
   8   3   3       49.14       56.79      1.36 o 
   9   3   3        0.50        0.34      1.68 o 
  10   3   3        1.78       -1.11      1.85 o 
  11   3   3       15.71       19.77      1.38 o 
  12   3   3      522.79      520.51      6.60 o 
  13   3   3       30.19       33.75      1.57 o 
  14   3   3       30.34       30.87      1.42 o 
  15   3   3        1.97       -0.89      1.63 o 
  16   3   3        0.48       -0.34      1.35 o 
 -16   4   3        0.00       -1.13      1.13 o 
 -15   4   3        8.63        7.35      1.10 o 
 -14   4   3        0.33       -1.85      1.85 o 
 -13   4   3       68.07       74.37      1.80 o 
 -12   4   3       14.62       13.75      1.57 o 
 -11   4   3       11.35       11.54      1.21 o 
 -10   4   3        1.36       -1.00      1.99 o 
  -9   4   3        2.79        4.18      1.71 o 
  -8   4   3       12.79       17.37      1.06 o 
  -7   4   3        2.30        0.49      1.63 o 
  -6   4   3        8.84       14.86      1.05 o 
  -5   4   3       92.98       85.51      1.80 o 
  -4   4   3       96.00      106.16      2.06 o 
  -3   4   3      353.33      388.66      4.17 o 
  -2   4   3       12.27       17.32      0.92 o 
  -1   4   3     4533.48     5346.57     15.70 o 
   0   4   3       91.15       83.44      1.74 o 
   1   4   3     4623.23     5444.53     15.84 o 
   2   4   3       81.87       88.78      1.76 o 
   3   4   3      161.27      173.85      2.85 o 
   4   4   3      162.41      160.62      2.91 o 
   5   4   3      288.06      288.93      4.02 o 
   6   4   3      333.00      369.42      4.68 o 
   7   4   3       14.85       14.76      1.17 o 
   8   4   3      138.91      147.83      3.10 o 
   9   4   3        0.11       -0.19      3.48 o 
  10   4   3       12.81       16.50      1.21 o 
  11   4   3        9.68       13.51      1.21 o 
  12   4   3      167.82      188.00      3.68 o 
  13   4   3       20.89       21.12      1.38 o 
  14   4   3      132.30      133.89      2.77 o 
  15   4   3        6.34        6.37      1.01 o 
 -14   5   3       19.70       16.66      1.08 o 
 -13   5   3       20.34       20.52      1.39 o 
 -12   5   3       66.58       63.80      1.82 o 
 -11   5   3        1.43        0.37      2.03 o 
 -10   5   3        7.52        6.32      1.97 o 
  -9   5   3        1.57        0.20      3.64 o 
  -8   5   3        0.64        0.40      1.81 o 
  -7   5   3      164.97      169.86      3.35 o 
  -6   5   3       17.87       22.95      1.32 o 
  -5   5   3        0.46        4.32      1.80 o 
  -4   5   3       49.99       56.06      1.55 o 
  -3   5   3       59.54       67.46      1.50 o 
  -2   5   3        0.15        0.32      1.61 o 
  -1   5   3      123.04      141.60      2.70 o 
   0   5   3        3.80       10.43      1.03 o 
   1   5   3      234.55      241.33      4.01 o 
   2   5   3      209.89      210.52      3.77 o 
   3   5   3       28.24       33.05      1.17 o 
   4   5   3        1.44        2.79      1.57 o 
   5   5   3        5.70        6.93      1.09 o 
   6   5   3      368.76      407.41      5.60 o 
   7   5   3       99.58      111.07      2.18 o 
   8   5   3       27.31       30.52      1.41 o 
   9   5   3        1.46        6.25      2.01 o 
  10   5   3        3.29        3.50      1.94 o 
  11   5   3       13.60       15.80      1.26 o 
  12   5   3      453.83      462.07      5.61 o 
  13   5   3       36.94       36.69      1.43 o 
  14   5   3       10.55        9.02      0.98 o 
 -13   6   3       10.85        8.72      0.89 o 
 -12   6   3        5.22        6.55      0.98 o 
 -11   6   3        4.62        7.43      1.08 o 
 -10   6   3        8.61        9.15      1.26 o 
  -9   6   3        0.63       -1.58      1.76 o 
  -8   6   3        0.01        0.76      1.89 o 
  -7   6   3        8.88        7.69      1.18 o 
  -6   6   3        1.09        1.01      1.81 o 
  -5   6   3       60.50       66.75      1.83 o 
  -4   6   3        0.01       -1.61      2.02 o 
  -3   6   3        0.00        0.20      3.60 o 
  -2   6   3        6.19        3.38      2.19 o 
  -1   6   3      929.64     1020.32      9.00 o 
   0   6   3       34.24       35.85      1.58 o 
   1   6   3      898.35     1018.88      8.79 o 
   2   6   3       10.48       11.15      1.39 o 
   3   6   3        6.74        4.42      2.01 o 
   4   6   3        0.22        0.81      2.02 o 
   5   6   3       23.21       26.53      1.42 o 
   6   6   3       53.43       66.26      1.81 o 
   7   6   3       10.10       14.25      1.37 o 
   8   6   3       60.64       64.67      1.67 o 
   9   6   3       12.32       12.30      1.20 o 
  10   6   3        4.44        3.78      1.66 o 
  11   6   3        6.64        9.05      1.15 o 
  12   6   3       72.48       72.79      1.41 o 
 -10   7   3        7.12        3.98      1.36 o 
  -9   7   3        0.10        1.23      1.34 o 
  -8   7   3        2.36        1.05      1.57 o 
  -7   7   3       32.02       30.00      1.33 o 
  -6   7   3        8.17        8.70      1.29 o 
  -5   7   3        6.38        7.37      1.20 o 
  -4   7   3        3.93        6.45      1.08 o 
  -3   7   3       30.52       27.34      1.29 o 
  -2   7   3        2.24        2.26      2.07 o 
  -1   7   3       63.97       60.69      1.71 o 
   0   7   3       26.30       27.80      1.52 o 
   1   7   3      108.64       99.45      2.09 o 
   2   7   3        0.05        0.75      1.87 o 
   3   7   3       42.51       37.78      1.47 o 
   4   7   3        0.14       -0.53      1.77 o 
   5   7   3        4.77        5.56      1.69 o 
   6   7   3       71.37       78.64      1.73 o 
   7   7   3        1.79        2.57      1.57 o 
   8   7   3        0.01        3.51      1.38 o 
   9   7   3        7.12        8.35      0.95 o 
  10   7   3        0.26        0.83      1.17 o 
  -6   8   3        3.15       -0.17      1.17 o 
  -5   8   3        1.72       -0.29      1.34 o 
  -4   8   3        5.00        1.70      1.48 o 
  -3   8   3        0.15        1.14      1.36 o 
  -2   8   3        0.06        2.62      1.43 o 
  -1   8   3      146.88      113.38      2.21 o 
   0   8   3        1.64        1.35      1.72 o 
   1   8   3      162.09      133.84      2.57 o 
   2   8   3        0.29       -1.18      1.41 o 
   3   8   3        1.58        1.00      1.34 o 
   4   8   3        1.01        2.06      1.34 o 
   5   8   3        4.07        3.60      1.29 o 
 -15   0   4      155.63      112.62      2.13 o 
 -14   0   4       74.53       72.61      1.83 o 
 -13   0   4     1465.22     1620.76     11.04 o 
 -12   0   4     2191.57     2411.66     13.03 o 
 -11   0   4        0.14        1.46      1.46 o 
 -10   0   4      127.86      126.11      2.39 o 
  -9   0   4      185.41      191.08      2.99 o 
  -8   0   4     1215.83     1307.92      6.96 o 
  -7   0   4      888.19      879.12      5.12 o 
  -6   0   4      586.92      538.08      3.67 o 
  -5   0   4      318.38      281.85      2.38 o 
  -4   0   4      413.55      349.45      2.40 o 
  -3   0   4     5807.79     5031.00     33.10 o 
  -2   0   4       15.59       15.78      0.33 o 
  -1   0   4    22403.01    24786.59     62.19 o 
   0   0   4     8133.49     8756.69     38.69 o 
   1   0   4    13908.54    16018.13     60.42 o 
   2   0   4     1477.55     1358.67      4.05 o 
   3   0   4       64.57       52.42      0.98 o 
   4   0   4      464.78      367.78      2.58 o 
   5   0   4      814.42      598.18      3.63 o 
   6   0   4     2884.16     2853.02      9.08 o 
   7   0   4      622.49      531.95      4.16 o 
   8   0   4      754.58      702.21      5.22 o 
   9   0   4      197.57      196.01      3.21 o 
  10   0   4       76.75       82.33      1.64 o 
  11   0   4       43.98       39.35      1.37 o 
  12   0   4      254.28      223.40      4.41 o 
  13   0   4      189.46      156.39      3.04 o 
  14   0   4       31.61       31.64      1.40 o 
  15   0   4       58.82       47.54      1.66 o 
  16   0   4        3.85       -0.15      3.40 o 
 -15   1   4        0.17        3.60      1.71 o 
 -14   1   4        6.59        4.24      2.22 o 
 -13   1   4     3436.57     3904.91     17.69 o 
 -12   1   4      904.85      997.97      8.47 o 
 -11   1   4       96.43       96.92      2.01 o 
 -10   1   4        5.36       17.10      1.01 o 
  -9   1   4       14.27       11.41      0.87 o 
  -8   1   4       72.18       69.16      1.37 o 
  -7   1   4     1885.06     2097.27      8.30 o 
  -6   1   4     2638.53     2810.95      8.94 o 
  -5   1   4     1930.00     1984.45      6.78 o 
  -4   1   4      428.86      403.76      2.76 o 
  -3   1   4    19400.72    23160.36     92.41 o 
  -2   1   4     2246.04     1731.07     17.63 o 
  -1   1   4     5888.98     5518.93     33.18 o 
   0   1   4        2.89        4.64      0.30 o 
   1   1   4     5749.82     5114.86     32.33 o 
   2   1   4      359.39      322.37      2.11 o 
   3   1   4     8003.06     6782.37     44.22 o 
   4   1   4     2255.02     2063.41      6.61 o 
   5   1   4     3000.39     2908.38      8.77 o 
   6   1   4     8622.77     8390.91     62.69 o 
   7   1   4        7.70        5.69      0.66 o 
   8   1   4        2.00        2.03      1.01 o 
   9   1   4       21.90       26.38      0.93 o 
  10   1   4      613.78      632.45      5.99 o 
  11   1   4        4.32        4.90      1.58 o 
  12   1   4       64.67       73.56      1.74 o 
  13   1   4        0.88        2.42      2.02 o 
  14   1   4       25.51       26.42      1.39 o 
  15   1   4        3.47        7.57      1.08 o 
  16   1   4        0.41        1.65      1.65 o 
  17   1   4        0.46        1.01      1.34 o 
 -15   2   4       18.37       16.67      1.25 o 
 -14   2   4      233.52      241.39      4.58 o 
 -13   2   4      832.45      915.91      8.55 o 
 -12   2   4      555.36      607.16      6.76 o 
 -11   2   4        3.44        5.01      1.79 o 
 -10   2   4      220.86      246.68      4.03 o 
  -9   2   4       45.75       57.46      1.26 o 
  -8   2   4      868.56      876.31      6.27 o 
  -7   2   4      546.04      554.46      4.59 o 
  -6   2   4       29.44       27.94      0.81 o 
  -5   2   4       83.05       74.23      1.40 o 
  -4   2   4      319.59      303.80      2.74 o 
  -3   2   4      137.22      127.43      1.74 o 
  -2   2   4        4.63        5.27      0.43 o 
  -1   2   4    12477.24    13525.06     69.80 o 
   0   2   4    18590.65    22734.63     96.47 o 
   1   2   4     5584.05     5106.65     38.71 o 
   2   2   4      489.80      450.46      3.00 o 
   3   2   4      465.56      393.66      2.95 o 
   4   2   4      150.18      142.55      2.01 o 
   5   2   4       81.55       69.59      1.40 o 
   6   2   4     1107.02     1249.41      6.63 o 
   7   2   4      728.70      727.92      5.38 o 
   8   2   4       30.26       42.65      1.03 o 
   9   2   4      282.80      293.19      4.19 o 
  10   2   4        9.27       11.59      1.01 o 
  11   2   4        3.66        7.26      1.12 o 
  12   2   4      187.46      188.88      3.61 o 
  13   2   4       78.99       77.80      1.82 o 
  14   2   4       18.60       20.70      1.34 o 
  15   2   4        8.27        8.39      1.17 o 
  16   2   4        1.14        0.13      2.96 o 
  17   2   4        0.00        2.40      1.25 o 
 -17   3   4        3.72        1.29      1.20 o 
 -16   3   4        9.91        8.14      1.11 o 
 -15   3   4        0.44        1.57      1.73 o 
 -14   3   4        0.29        0.00      0.00 o 
 -13   3   4      848.98      905.72      8.42 o 
 -12   3   4      346.50      366.29      5.53 o 
 -11   3   4      119.41      139.20      2.74 o 
 -10   3   4       19.17       19.20      1.27 o 
  -9   3   4       54.39       68.03      1.48 o 
  -8   3   4       13.58       14.66      1.03 o 
  -7   3   4      239.45      291.35      3.82 o 
  -6   3   4      206.59      264.25      3.51 o 
  -5   3   4     1105.48     1187.71      6.65 o 
  -4   3   4       25.75       34.45      0.84 o 
  -3   3   4     1887.21     2094.79      8.22 o 
  -2   3   4      215.74      198.17      2.62 o 
  -1   3   4     2493.09     2640.24      8.92 o 
   0   3   4      128.23      116.07      1.94 o 
   1   3   4     1361.60     1337.59      6.27 o 
   2   3   4       30.11       27.69      0.83 o 
   3   3   4     1719.50     1695.51      7.45 o 
   4   3   4       17.02       14.84      0.68 o 
   5   3   4      873.81      952.95      6.09 o 
   6   3   4     1530.80     1860.40      9.21 o 
   7   3   4       29.96       27.94      1.10 o 
   8   3   4      181.70      235.20      3.72 o 
   9   3   4        0.63        3.42      1.37 o 
  10   3   4       54.84       67.76      1.69 o 
  11   3   4       12.30       12.54      1.19 o 
  12   3   4      104.41      119.40      2.44 o 
  13   3   4       60.53       62.66      1.75 o 
  14   3   4        0.90        1.22      1.74 o 
  15   3   4        0.55        4.17      1.58 o 
  16   3   4        0.00        1.30      1.41 o 
 -16   4   4        7.26        4.24      0.78 o 
 -15   4   4        0.72        0.85      1.46 o 
 -14   4   4       85.25       81.97      1.85 o 
 -13   4   4      226.03      215.52      3.80 o 
 -12   4   4       90.99      108.68      2.16 o 
 -11   4   4        1.32        3.44      2.02 o 
 -10   4   4       10.14       14.39      1.20 o 
  -9   4   4       17.29       24.06      1.34 o 
  -8   4   4        4.22        3.75      1.78 o 
  -7   4   4      300.90      309.86      4.51 o 
  -6   4   4       61.20       67.90      1.52 o 
  -5   4   4        0.10        2.81      1.40 o 
  -4   4   4      132.21      117.42      2.23 o 
  -3   4   4      249.42      247.16      3.48 o 
  -2   4   4        6.48        0.82      1.30 o 
  -1   4   4     3219.32     3753.12     13.09 o 
   0   4   4     1418.97     1557.48      8.14 o 
   1   4   4     2742.58     3141.81     11.80 o 
   2   4   4       78.19       59.95      1.20 o 
   3   4   4      113.46      114.40      2.15 o 
   4   4   4       97.50       84.86      1.75 o 
   5   4   4      195.70      176.85      3.36 o 
   6   4   4      164.37      198.02      3.64 o 
   7   4   4       79.37       79.01      1.71 o 
   8   4   4       31.28       28.34      1.29 o 
   9   4   4       22.65       35.92      1.37 o 
  10   4   4        1.89        2.02      2.02 o 
  11   4   4       53.12       56.34      1.81 o 
  12   4   4      142.63      157.57      3.06 o 
  13   4   4       86.40       87.28      1.87 o 
  14   4   4        6.94        5.36      1.83 o 
  15   4   4       22.65       24.29      1.07 o 
 -14   5   4       17.91       13.40      1.07 o 
 -13   5   4       72.57       63.98      1.65 o 
 -12   5   4       57.95       60.42      1.64 o 
 -11   5   4       52.93       55.31      1.66 o 
 -10   5   4       66.92       74.56      1.78 o 
  -9   5   4        0.71        1.41      1.82 o 
  -8   5   4        2.81        2.21      2.01 o 
  -7   5   4       76.11       99.65      1.97 o 
  -6   5   4        4.17        4.16      1.89 o 
  -5   5   4      129.27      156.14      3.10 o 
  -4   5   4        0.91        2.96      1.57 o 
  -3   5   4        0.23       -1.34      1.51 o 
  -2   5   4      259.04      272.23      4.29 o 
  -1   5   4      324.67      338.84      4.55 o 
   0   5   4        3.30        5.12      1.60 o 
   1   5   4      214.84      226.80      3.91 o 
   2   5   4      220.30      240.30      3.99 o 
   3   5   4        4.05        3.74      1.53 o 
   4   5   4      125.64      132.57      2.49 o 
   5   5   4        4.24        4.80      1.66 o 
   6   5   4      286.79      353.03      5.25 o 
   7   5   4       30.79       31.25      1.39 o 
   8   5   4       30.84       33.82      1.42 o 
   9   5   4       32.72       34.77      1.41 o 
  10   5   4       26.67       29.28      1.54 o 
  11   5   4        4.13        3.53      1.94 o 
  12   5   4       54.62       62.63      1.85 o 
  13   5   4        6.05        6.52      1.13 o 
  14   5   4        4.42        6.00      0.94 o 
 -12   6   4        5.12        3.24      1.51 o 
 -11   6   4        1.34       -0.94      1.74 o 
 -10   6   4        2.45        3.44      1.72 o 
  -9   6   4        3.93        3.67      1.75 o 
  -8   6   4       75.83       79.73      1.88 o 
  -7   6   4      108.58      117.97      2.37 o 
  -6   6   4       30.60       34.40      1.61 o 
  -5   6   4        0.58       -1.62      1.82 o 
  -4   6   4       83.76       94.63      2.03 o 
  -3   6   4       45.31       43.43      1.61 o 
  -2   6   4        0.00       -1.99      1.99 o 
  -1   6   4      690.72      745.76      7.74 o 
   0   6   4       50.01       46.02      2.09 o 
   1   6   4      515.59      550.11      6.48 o 
   2   6   4       10.24        7.00      1.40 o 
   3   6   4        4.49        0.20      4.03 o 
   4   6   4       67.95       71.81      1.83 o 
   5   6   4       79.88       80.26      1.82 o 
   6   6   4       71.87       85.62      2.00 o 
   7   6   4       28.40       30.02      1.55 o 
   8   6   4       30.48       35.55      1.47 o 
   9   6   4        1.84        0.34      1.68 o 
  10   6   4        2.14       -0.44      1.62 o 
  11   6   4       14.42       15.07      1.11 o 
  12   6   4       57.36       56.82      1.36 o 
 -10   7   4       11.07       11.32      0.89 o 
  -9   7   4        0.02       -1.33      1.33 o 
  -8   7   4        0.84        2.85      1.55 o 
  -7   7   4       65.46       60.40      1.61 o 
  -6   7   4       12.89       13.39      1.27 o 
  -5   7   4       23.45       23.96      1.36 o 
  -4   7   4        0.12       -1.78      1.78 o 
  -3   7   4        2.75        4.76      1.65 o 
  -2   7   4       31.67       31.93      1.49 o 
  -1   7   4      154.93      129.94      2.46 o 
   0   7   4        1.73       -1.13      2.08 o 
   1   7   4       93.94       86.29      1.88 o 
   2   7   4       35.70       38.96      1.48 o 
   3   7   4        0.07       -0.91      1.81 o 
   4   7   4        9.36       11.71      1.05 o 
   5   7   4        0.01        2.65      1.66 o 
   6   7   4       34.36       33.17      1.39 o 
   7   7   4        3.56        4.32      1.67 o 
   8   7   4       10.16        9.03      0.98 o 
   9   7   4        3.92        3.97      1.32 o 
  -6   8   4       16.24       10.88      0.82 o 
  -5   8   4       10.56        6.86      0.85 o 
  -4   8   4        4.45        3.22      1.35 o 
  -3   8   4        4.19        3.68      1.34 o 
  -2   8   4        0.95        0.47      1.52 o 
  -1   8   4       50.81       35.61      1.44 o 
   0   8   4        1.52       -1.80      1.99 o 
   1   8   4       81.96       65.05      1.55 o 
   2   8   4        0.01       -0.57      1.49 o 
   3   8   4        1.06        0.87      1.30 o 
   4   8   4        0.06       -0.10      2.60 o 
   5   8   4        3.81        4.81      0.80 o 
 -15   1   5        8.84        9.24      1.13 o 
 -14   1   5       58.84       57.73      1.82 o 
 -13   1   5       80.23       85.83      2.41 o 
 -12   1   5        4.28        5.43      2.25 o 
 -11   1   5       20.32       22.22      1.18 o 
 -10   1   5       23.93       21.34      1.03 o 
  -9   1   5       25.87       33.00      1.01 o 
  -8   1   5       35.14       37.85      0.97 o 
  -7   1   5     1078.58     1238.71      6.41 o 
  -6   1   5      261.40      265.52      2.79 o 
  -5   1   5      125.13      126.05      1.87 o 
  -4   1   5        2.75        1.18      0.75 o 
  -3   1   5     1503.69     1534.52      5.13 o 
  -2   1   5     4295.72     3878.03     29.26 o 
  -1   1   5     2884.39     2338.58     20.97 o 
   0   1   5      127.04      111.29      1.24 o 
   1   1   5      642.79      559.15      2.76 o 
   2   1   5     6724.29     6067.76     39.72 o 
   3   1   5     4399.40     3519.03     30.81 o 
   4   1   5      819.77      699.60      3.84 o 
   5   1   5      864.90      729.86      4.35 o 
   6   1   5      358.31      299.56      3.15 o 
   7   1   5      175.16      209.33      2.90 o 
   8   1   5        6.11        6.66      0.70 o 
   9   1   5       54.27       57.20      1.23 o 
  10   1   5       21.34       21.99      1.11 o 
  11   1   5       47.41       43.65      1.43 o 
  12   1   5        2.03        1.36      1.95 o 
  13   1   5        0.11        0.61      2.02 o 
  14   1   5        3.65        7.08      1.38 o 
  15   1   5        4.27        2.12      1.94 o 
  16   1   5        3.43        1.59      1.73 o 
  17   1   5        5.95        4.90      1.49 o 
 -15   2   5        0.67       -1.78      1.78 o 
 -14   2   5        3.96        0.98      2.17 o 
 -13   2   5      233.58      236.41      4.29 o 
 -12   2   5       25.32       32.11      1.76 o 
 -11   2   5       97.68       93.88      1.81 o 
 -10   2   5       23.87       29.75      1.13 o 
  -9   2   5       68.03       77.08      1.56 o 
  -8   2   5      385.80      408.92      4.38 o 
  -7   2   5       90.38       85.36      1.82 o 
  -6   2   5     1953.56     2212.09      8.79 o 
  -5   2   5     1340.96     1355.63      6.35 o 
  -4   2   5        7.54        3.02      0.49 o 
  -3   2   5     1320.95     1348.56      5.62 o 
  -2   2   5       76.34       78.93      1.44 o 
  -1   2   5    10395.87    10645.55     61.84 o 
   0   2   5     9148.31     9644.67     57.51 o 
   1   2   5     2166.71     2146.70      6.78 o 
   2   2   5      260.29      219.54      2.18 o 
   3   2   5      211.54      181.84      2.15 o 
   4   2   5       24.90       22.30      0.68 o 
   5   2   5        2.19        1.46      0.86 o 
   6   2   5       11.73       11.12      0.70 o 
   7   2   5       40.80       45.10      1.04 o 
   8   2   5       91.09       82.80      1.60 o 
   9   2   5      115.71      121.24      2.44 o 
  10   2   5        0.22        2.40      1.54 o 
  11   2   5      119.35      114.73      2.28 o 
  12   2   5      154.78      169.34      3.43 o 
  13   2   5       47.42       43.55      1.61 o 
  14   2   5       11.70        8.31      1.32 o 
  15   2   5       40.92       35.34      1.31 o 
  16   2   5        2.88        4.13      1.55 o 
  17   2   5        1.16       -0.72      1.36 o 
 -17   3   5        2.06       -0.08      2.36 o 
 -16   3   5        7.18        7.44      0.98 o 
 -15   3   5        0.11       -1.25      1.71 o 
 -14   3   5       84.40       88.79      1.83 o 
 -13   3   5      152.11      146.88      2.99 o 
 -12   3   5        0.31       -2.23      2.23 o 
 -11   3   5      155.59      167.22      3.35 o 
 -10   3   5        4.65        5.84      1.83 o 
  -9   3   5        6.84        0.17      3.32 o 
  -8   3   5       27.30       32.49      1.19 o 
  -7   3   5      819.81      859.94      6.46 o 
  -6   3   5      893.63     1004.19      6.66 o 
  -5   3   5       22.41       20.67      0.85 o 
  -4   3   5        0.33        1.64      0.87 o 
  -3   3   5        0.44        9.81      0.71 o 
  -2   3   5     2144.70     2370.31      8.69 o 
  -1   3   5      705.26      708.29      4.55 o 
   0   3   5        8.87       10.64      0.65 o 
   1   3   5      446.21      433.13      3.63 o 
   2   3   5     2624.95     2942.18      9.89 o 
   3   3   5     1069.15     1031.69      5.96 o 
   4   3   5       19.02       17.87      0.71 o 
   5   3   5      106.11      123.35      2.37 o 
   6   3   5      640.27      692.35      5.68 o 
   7   3   5        9.13       15.50      0.99 o 
   8   3   5        9.05        8.52      0.95 o 
   9   3   5       15.17       16.96      1.22 o 
  10   3   5       19.31       21.11      1.33 o 
  11   3   5       10.23        6.21      2.00 o 
  12   3   5       72.60       65.95      1.82 o 
  13   3   5      211.96      219.31      4.25 o 
  14   3   5       16.38       22.09      1.36 o 
  15   3   5        0.44        0.69      1.67 o 
  16   3   5        0.79       -0.62      1.44 o 
 -16   4   5        0.19        1.10      1.19 o 
 -15   4   5       17.55       12.13      1.08 o 
 -14   4   5        0.79        0.91      1.82 o 
 -13   4   5      154.17      155.13      3.04 o 
 -12   4   5       29.71       30.65      1.56 o 
 -11   4   5        2.02       -1.01      2.02 o 
 -10   4   5       23.94       23.46      1.40 o 
  -9   4   5       10.28       11.72      1.15 o 
  -8   4   5       16.67       15.32      1.26 o 
  -7   4   5        1.05        1.00      1.50 o 
  -6   4   5      770.35      883.38      7.16 o 
  -5   4   5      462.84      492.19      5.10 o 
  -4   4   5       30.88       35.02      1.07 o 
  -3   4   5        8.79        8.96      0.76 o 
  -2   4   5      265.05      298.33      3.67 o 
  -1   4   5     1809.63     2010.42      9.44 o 
   0   4   5    10586.77    11647.37     90.32 o 
   1   4   5      399.37      416.76      4.37 o 
   2   4   5       47.03       53.15      1.11 o 
   3   4   5       15.31       19.98      0.91 o 
   4   4   5       36.88       37.49      1.11 o 
   5   4   5        0.01        1.78      1.49 o 
   6   4   5      196.49      198.88      3.73 o 
   7   4   5       26.53       32.73      1.22 o 
   8   4   5      147.63      156.14      3.19 o 
   9   4   5       42.00       44.38      1.58 o 
  10   4   5       24.62       27.73      1.42 o 
  11   4   5       87.26       87.94      2.00 o 
  12   4   5       98.88      115.84      2.44 o 
  13   4   5      166.09      163.99      3.16 o 
  14   4   5       20.16       17.28      1.22 o 
  15   4   5        7.68        8.18      0.92 o 
 -14   5   5       40.61       36.10      1.27 o 
 -13   5   5      166.45      152.21      2.87 o 
 -12   5   5        0.68       -0.32      1.78 o 
 -11   5   5       74.68       75.26      1.83 o 
 -10   5   5       23.15       29.40      1.37 o 
  -9   5   5        0.44        2.42      1.82 o 
  -8   5   5       41.94       41.62      1.62 o 
  -7   5   5      219.91      239.01      4.58 o 
  -6   5   5      336.44      367.91      5.41 o 
  -5   5   5        0.95        2.02      1.65 o 
  -4   5   5       38.26       42.34      1.41 o 
  -3   5   5        4.23        4.94      1.70 o 
  -2   5   5      747.16      818.45      7.17 o 
  -1   5   5       15.69       15.87      1.14 o 
   0   5   5       82.56       88.42      1.88 o 
   1   5   5        1.59        3.45      1.64 o 
   2   5   5      344.05      375.88      4.94 o 
   3   5   5        0.95        1.04      1.56 o 
   4   5   5       21.88       20.87      1.26 o 
   5   5   5        4.36        6.92      1.12 o 
   6   5   5      200.57      225.57      4.50 o 
   7   5   5       73.56       88.66      2.01 o 
   8   5   5        2.79        3.85      1.82 o 
   9   5   5        1.50        0.00      0.00 o 
  10   5   5       12.03       13.11      1.33 o 
  11   5   5       45.05       51.59      1.56 o 
  12   5   5       69.57       72.04      1.79 o 
  13   5   5      152.22      152.92      2.67 o 
  14   5   5        1.13        0.98      1.33 o 
 -12   6   5        4.65        4.56      1.59 o 
 -11   6   5        0.76       -1.58      1.71 o 
 -10   6   5        0.73       -1.08      1.70 o 
  -9   6   5       12.04        9.16      1.21 o 
  -8   6   5       21.86       18.84      1.31 o 
  -7   6   5        0.13        1.56      1.95 o 
  -6   6   5      153.55      154.93      3.02 o 
  -5   6   5        3.35        4.45      2.02 o 
  -4   6   5        0.00        2.43      1.82 o 
  -3   6   5        4.84        5.03      1.81 o 
  -2   6   5       26.93       30.27      1.40 o 
  -1   6   5      224.38      265.34      5.03 o 
   0   6   5     2946.11     3255.12     16.10 o 
   1   6   5      109.66      123.39      2.61 o 
   2   6   5       48.97       50.90      1.61 o 
   3   6   5        1.00        0.00      0.00 o 
   4   6   5       18.88       18.23      1.42 o 
   5   6   5       48.35       53.51      1.62 o 
   6   6   5        5.67        6.54      1.98 o 
   7   6   5        4.13        5.36      1.91 o 
   8   6   5        6.71        6.12      1.98 o 
   9   6   5        6.99        6.88      1.15 o 
  10   6   5        3.47        4.15      1.57 o 
  11   6   5        8.51        8.08      1.07 o 
  12   6   5       53.56       56.17      1.29 o 
 -10   7   5        5.49        4.08      0.78 o 
  -9   7   5        0.45       -0.32      1.30 o 
  -8   7   5        6.63        3.18      1.53 o 
  -7   7   5        0.29        0.00      0.00 o 
  -6   7   5       28.27       23.08      1.26 o 
  -5   7   5        0.10       -1.84      1.84 o 
  -4   7   5        2.11        1.05      1.75 o 
  -3   7   5        5.65        5.97      1.09 o 
  -2   7   5       29.05       27.14      1.29 o 
  -1   7   5        6.95        8.20      1.30 o 
   0   7   5        0.92        1.39      1.96 o 
   1   7   5       46.68       43.12      1.67 o 
   2   7   5       88.16       89.89      1.83 o 
   3   7   5        1.67        1.60      1.78 o 
   4   7   5       21.58       17.52      1.20 o 
   5   7   5        1.20        2.11      1.62 o 
   6   7   5        0.67       -1.50      1.65 o 
   7   7   5       23.25       24.51      1.22 o 
   8   7   5        0.78        4.47      0.94 o 
   9   7   5        1.08       -0.49      1.27 o 
  -5   8   5        0.16        0.73      1.18 o 
  -4   8   5        0.07        0.10      2.62 o 
  -3   8   5        3.11        2.60      0.87 o 
  -2   8   5       10.08        4.32      1.48 o 
  -1   8   5        6.18        1.63      1.75 o 
   0   8   5      574.18      455.95      4.92 o 
   1   8   5       20.78       18.33      1.27 o 
   2   8   5       11.45        6.00      1.00 o 
   3   8   5        2.53        4.30      1.26 o 
   4   8   5        0.10        1.06      1.25 o 
   5   8   5        7.51        6.64      0.77 o 
 -15   0   6       60.04       24.78      1.33 o 
 -14   0   6        8.60       10.09      1.21 o 
 -13   0   6      516.21      557.53      6.70 o 
 -12   0   6      124.01      142.52      2.80 o 
 -11   0   6       49.50       54.95      1.50 o 
 -10   0   6       13.97       11.45      0.87 o 
  -9   0   6       63.50       56.13      1.12 o 
  -8   0   6     1345.83     1387.41      7.28 o 
  -7   0   6      298.96      279.87      3.06 o 
  -6   0   6     6053.40     5857.12     48.92 o 
  -5   0   6     1924.89     1763.82      6.48 o 
  -4   0   6      103.30       91.93      1.41 o 
  -3   0   6     2729.75     2093.53     21.54 o 
  -2   0   6     2157.68     1708.02     17.94 o 
  -1   0   6     8072.42     7924.50     43.07 o 
   0   0   6        1.85        4.86      0.30 o 
   1   0   6     8950.10     8765.32     46.88 o 
   2   0   6      135.63      144.58      1.50 o 
   3   0   6     4537.00     3591.87     30.94 o 
   4   0   6      106.95       86.06      1.46 o 
   5   0   6      709.52      659.77      4.06 o 
   6   0   6      863.80      701.65      4.69 o 
   7   0   6       24.59       18.58      0.79 o 
   8   0   6      185.03      202.58      3.06 o 
   9   0   6      243.73      233.47      3.59 o 
  10   0   6       54.83       48.50      1.27 o 
  11   0   6      480.87      436.77      5.46 o 
  12   0   6        0.03        0.20      3.90 o 
  13   0   6      192.04      161.85      3.47 o 
  14   0   6       18.93       15.13      1.38 o 
  15   0   6       65.42       59.40      1.59 o 
  16   0   6        1.67        4.17      1.58 o 
  17   0   6        0.16       -1.48      1.48 o 
 -15   1   6        0.02       -0.75      1.87 o 
 -14   1   6      219.08      234.19      4.46 o 
 -13   1   6       72.64       81.26      2.01 o 
 -12   1   6      659.26      717.65      7.16 o 
 -11   1   6       57.06       59.33      1.54 o 
 -10   1   6      318.99      353.08      4.55 o 
  -9   1   6        0.01        2.07      1.29 o 
  -8   1   6       21.11       10.51      0.77 o 
  -7   1   6       98.39      117.70      2.17 o 
  -6   1   6     5763.40     5862.98     50.32 o 
  -5   1   6     3463.96     3013.51     32.00 o 
  -4   1   6     1455.69     1412.72      5.50 o 
  -3   1   6      838.11      834.31      3.91 o 
  -2   1   6     1450.49     1362.20      4.77 o 
  -1   1   6      441.77      454.20      2.58 o 
   0   1   6       11.15        8.81      0.36 o 
   1   1   6     1329.14     1301.71      4.58 o 
   2   1   6        0.49        1.42      0.52 o 
   3   1   6      464.53      407.53      2.86 o 
   4   1   6      160.77      137.48      1.86 o 
   5   1   6      665.55      560.47      3.89 o 
   6   1   6     3394.90     3766.31     11.54 o 
   7   1   6     6617.91     6332.66     59.93 o 
   8   1   6     1432.57     1556.26      8.43 o 
   9   1   6        4.55        5.68      0.85 o 
  10   1   6      128.51      132.07      2.78 o 
  11   1   6       95.41      106.60      2.20 o 
  12   1   6        1.47        1.38      1.18 o 
  13   1   6      271.16      247.17      4.70 o 
  14   1   6      252.69      234.10      4.51 o 
  15   1   6        0.88        0.86      1.89 o 
  16   1   6       70.77       68.72      1.67 o 
  17   1   6        3.12        2.00      1.40 o 
 -15   2   6        2.82        2.47      1.76 o 
 -14   2   6       38.69       37.67      1.57 o 
 -13   2   6      523.34      537.45      6.60 o 
 -12   2   6      141.83      150.32      2.97 o 
 -11   2   6       30.36       38.75      1.46 o 
 -10   2   6       47.86       48.85      1.32 o 
  -9   2   6      141.20      136.30      2.62 o 
  -8   2   6      142.07      159.31      2.92 o 
  -7   2   6      261.03      249.61      3.34 o 
  -6   2   6     2251.71     2701.00      9.86 o 
  -5   2   6      767.13      711.51      4.61 o 
  -4   2   6      698.08      674.42      4.23 o 
  -3   2   6      300.28      276.19      2.57 o 
  -2   2   6       97.37       71.35      1.42 o 
  -1   2   6      176.11      180.83      2.01 o 
   0   2   6       53.90       63.91      1.19 o 
   1   2   6      371.28      405.82      3.01 o 
   2   2   6      163.68      172.71      2.08 o 
   3   2   6     1147.41     1130.19      5.44 o 
   4   2   6      163.28      164.95      2.25 o 
   5   2   6      573.15      611.90      4.49 o 
   6   2   6       78.05       59.80      1.15 o 
   7   2   6       16.20       16.55      0.84 o 
   8   2   6       33.32       30.87      1.10 o 
   9   2   6        2.62        4.55      0.94 o 
  10   2   6      154.17      144.73      3.01 o 
  11   2   6       37.25       36.17      1.54 o 
  12   2   6       86.57       76.03      1.82 o 
  13   2   6      180.35      167.71      3.42 o 
  14   2   6       20.21       19.45      1.30 o 
  15   2   6        3.73        2.53      1.90 o 
  16   2   6        0.40       -1.23      1.48 o 
  17   2   6        1.26        2.36      1.27 o 
 -17   3   6        0.02       -1.15      1.15 o 
 -16   3   6       15.72       14.12      1.08 o 
 -15   3   6       20.04       20.44      1.23 o 
 -14   3   6       35.34       34.75      1.45 o 
 -13   3   6      191.01      204.50      3.78 o 
 -12   3   6      208.58      237.45      4.69 o 
 -11   3   6       19.19       17.94      1.38 o 
 -10   3   6       32.67       37.51      1.48 o 
  -9   3   6       50.40       51.86      1.35 o 
  -8   3   6       97.38      113.75      2.44 o 
  -7   3   6        4.86        1.22      1.36 o 
  -6   3   6     1416.94     1612.23      8.55 o 
  -5   3   6      503.77      528.14      4.62 o 
  -4   3   6       72.43       72.21      1.41 o 
  -3   3   6      104.79       98.64      1.78 o 
  -2   3   6       74.48       77.61      1.59 o 
  -1   3   6       32.18       40.03      0.85 o 
   0   3   6        7.99        7.30      0.64 o 
   1   3   6      246.78      196.37      2.55 o 
   2   3   6      161.06      172.07      2.47 o 
   3   3   6       36.12       43.96      0.97 o 
   4   3   6        5.24        5.41      0.64 o 
   5   3   6      465.91      470.92      4.55 o 
   6   3   6      732.88      824.90      6.33 o 
   7   3   6     1518.35     1713.46      9.59 o 
   8   3   6      173.94      199.47      3.59 o 
   9   3   6       27.39       25.23      1.25 o 
  10   3   6        0.13        1.54      1.74 o 
  11   3   6       11.74       12.69      1.21 o 
  12   3   6        0.25        2.61      2.01 o 
  13   3   6       54.23       49.29      1.70 o 
  14   3   6      126.75      134.07      2.65 o 
  15   3   6        1.57        2.26      1.60 o 
  16   3   6       31.16       32.94      1.16 o 
 -16   4   6        0.25       -0.50      1.16 o 
 -15   4   6       22.61       18.14      1.18 o 
 -14   4   6        5.80        0.15      3.59 o 
 -13   4   6      339.51      322.57      5.17 o 
 -12   4   6       17.26       19.00      1.55 o 
 -11   4   6       12.90       13.33      1.41 o 
 -10   4   6        5.52        5.23      2.21 o 
  -9   4   6        0.10        0.77      1.74 o 
  -8   4   6       69.05       79.21      1.65 o 
  -7   4   6       92.74       99.56      2.05 o 
  -6   4   6      512.30      598.81      5.95 o 
  -5   4   6      206.92      197.55      3.54 o 
  -4   4   6       28.20       24.57      0.96 o 
  -3   4   6        0.06        2.60      1.04 o 
  -2   4   6       12.69       13.49      0.87 o 
  -1   4   6      281.61      260.50      3.71 o 
   0   4   6     1400.63     1464.67      8.33 o 
   1   4   6       34.56       28.84      1.11 o 
   2   4   6       91.21       86.42      1.80 o 
   3   4   6       38.40       40.43      1.07 o 
   4   4   6        0.39       -1.28      1.28 o 
   5   4   6      318.01      341.35      4.50 o 
   6   4   6      132.82      151.34      2.82 o 
   7   4   6      134.30      142.57      2.86 o 
   8   4   6       77.86       73.62      1.71 o 
   9   4   6       12.34       16.51      1.19 o 
  10   4   6        0.74        0.61      1.82 o 
  11   4   6        0.08       -0.79      1.78 o 
  12   4   6      136.26      145.93      2.96 o 
  13   4   6       63.23       65.45      1.77 o 
  14   4   6        7.84        4.30      1.69 o 
  15   4   6        0.13        1.44      1.25 o 
 -14   5   6        0.06        1.44      1.34 o 
 -13   5   6       38.73       32.40      1.47 o 
 -12   5   6       27.11       26.85      1.60 o 
 -11   5   6      118.42      120.83      2.36 o 
 -10   5   6        1.08        2.33      1.75 o 
  -9   5   6        1.16        3.83      1.81 o 
  -8   5   6      127.37      136.67      2.84 o 
  -7   5   6        9.17        6.36      2.18 o 
  -6   5   6       71.45       82.04      1.93 o 
  -5   5   6       14.59       17.64      1.11 o 
  -4   5   6       14.76       20.59      1.25 o 
  -3   5   6       22.50       24.63      1.21 o 
  -2   5   6       21.97       25.07      1.35 o 
  -1   5   6      229.27      215.62      3.87 o 
   0   5   6        0.15       -0.92      1.63 o 
   1   5   6      602.33      630.01      6.37 o 
   2   5   6       16.57       19.23      1.20 o 
   3   5   6       94.18      103.19      1.95 o 
   4   5   6       18.41       13.73      1.10 o 
   5   5   6       14.65       16.72      1.33 o 
   6   5   6        6.66       11.99      1.38 o 
   7   5   6      380.46      414.60      5.71 o 
   8   5   6       27.35       36.45      1.42 o 
   9   5   6       44.90       45.40      1.59 o 
  10   5   6        3.69        4.11      1.87 o 
  11   5   6        8.14        6.74      1.18 o 
  12   5   6       23.00       24.31      1.29 o 
  13   5   6       27.76       29.16      1.26 o 
  14   5   6       33.03       31.94      1.00 o 
 -12   6   6       36.09       24.41      1.24 o 
 -11   6   6       49.37       48.59      1.42 o 
 -10   6   6       16.19       16.84      1.21 o 
  -9   6   6       28.94       26.08      1.19 o 
  -8   6   6       11.20       12.17      1.29 o 
  -7   6   6       11.68       15.71      1.36 o 
  -6   6   6      119.91      127.38      2.60 o 
  -5   6   6       49.44       48.34      1.62 o 
  -4   6   6        6.69        6.28      2.02 o 
  -3   6   6       23.57       24.25      1.41 o 
  -2   6   6        2.29       -0.40      2.01 o 
  -1   6   6      227.99      233.00      4.05 o 
   0   6   6      659.23      669.71      7.60 o 
   1   6   6       76.90       85.61      2.01 o 
   2   6   6        0.30        4.64      1.81 o 
   3   6   6        2.08        1.01      1.82 o 
   4   6   6       11.25       14.57      1.21 o 
   5   6   6      119.84      137.65      2.82 o 
   6   6   6       14.95       12.18      1.38 o 
   7   6   6       81.89       94.53      1.89 o 
   8   6   6       18.47       16.22      1.23 o 
   9   6   6        5.04        4.78      1.75 o 
  10   6   6        0.49       -0.41      1.52 o 
  11   6   6       18.79       18.48      1.13 o 
  12   6   6       55.47       56.98      1.21 o 
 -10   7   6        0.77       -0.25      1.17 o 
  -9   7   6        0.85        1.37      1.37 o 
  -8   7   6       18.15       15.75      1.12 o 
  -7   7   6        1.79        0.14      3.08 o 
  -6   7   6        9.57        6.46      1.08 o 
  -5   7   6        5.68        7.89      0.99 o 
  -4   7   6        3.48        2.76      1.72 o 
  -3   7   6        0.62        0.00      0.00 o 
  -2   7   6       17.83       19.64      1.27 o 
  -1   7   6       14.26        9.19      1.29 o 
   0   7   6        0.07        2.30      1.84 o 
   1   7   6       38.72       42.26      1.65 o 
   2   7   6        1.17        1.08      1.80 o 
   3   7   6        2.55        2.97      1.75 o 
   4   7   6        3.22        2.68      1.68 o 
   5   7   6        5.32        6.64      1.11 o 
   6   7   6        0.98       -0.15      3.20 o 
   7   7   6        2.36        3.91      1.56 o 
   8   7   6        1.44        1.80      1.35 o 
   9   7   6        9.78        8.95      0.83 o 
  -5   8   6        2.48        2.10      1.23 o 
  -4   8   6        1.43        2.33      1.17 o 
  -3   8   6        2.93        3.35      1.36 o 
  -2   8   6        0.69       -1.42      1.42 o 
  -1   8   6       47.22       34.11      1.35 o 
   0   8   6      185.25      141.94      2.73 o 
   1   8   6       23.11       19.65      1.22 o 
   2   8   6        0.63        2.77      1.39 o 
   3   8   6        0.84        0.20      1.30 o 
   4   8   6        0.34       -0.27      1.19 o 
 -15   1   7        1.08        2.59      1.85 o 
 -14   1   7        9.64        3.00      2.40 o 
 -13   1   7        5.50        4.63      2.21 o 
 -12   1   7      245.77      261.46      4.62 o 
 -11   1   7       71.81       78.46      1.57 o 
 -10   1   7       41.19       50.82      1.38 o 
  -9   1   7      257.06      267.75      3.63 o 
  -8   1   7       11.09       13.98      0.80 o 
  -7   1   7      220.06      276.84      3.27 o 
  -6   1   7      183.95      168.00      2.46 o 
  -5   1   7      471.10      451.49      3.48 o 
  -4   1   7      438.09      445.86      3.20 o 
  -3   1   7     1743.71     1827.02      6.18 o 
  -2   1   7      245.93      229.50      2.06 o 
  -1   1   7     5254.11     4666.57     35.11 o 
   0   1   7       43.77       40.13      0.83 o 
   1   1   7     4190.71     3451.94     30.00 o 
   2   1   7     2805.61     2085.02     23.40 o 
   3   1   7       11.82       20.52      0.54 o 
   4   1   7       16.10       19.37      0.62 o 
   5   1   7       10.02        8.53      0.64 o 
   6   1   7       70.96       69.11      1.41 o 
   7   1   7      296.66      306.51      3.67 o 
   8   1   7       19.12       17.40      0.90 o 
   9   1   7      149.41      128.66      2.53 o 
  10   1   7       64.45       56.95      1.52 o 
  11   1   7        0.08       -0.37      1.87 o 
  12   1   7        3.35        6.18      1.20 o 
  13   1   7      107.90      102.14      2.23 o 
  14   1   7       15.97       16.22      1.34 o 
  15   1   7        2.55        3.32      1.83 o 
  16   1   7        0.00       -1.45      1.58 o 
  17   1   7        6.87        5.97      0.93 o 
 -15   2   7       10.95        9.73      1.22 o 
 -14   2   7       29.27       28.81      1.36 o 
 -13   2   7        0.00       -1.82      2.02 o 
 -12   2   7      185.96      200.62      3.79 o 
 -11   2   7       77.92       76.44      1.67 o 
 -10   2   7       30.31       31.83      1.34 o 
  -9   2   7       88.30      106.66      2.09 o 
  -8   2   7      156.76      144.67      2.89 o 
  -7   2   7       32.37       37.42      1.03 o 
  -6   2   7       24.46       29.57      0.90 o 
  -5   2   7       31.35       25.01      0.79 o 
  -4   2   7      344.19      371.51      3.28 o 
  -3   2   7      200.02      198.31      2.30 o 
  -2   2   7      514.39      478.78      3.41 o 
  -1   2   7     1312.15     1278.22      5.49 o 
   0   2   7     2951.87     2536.63     28.19 o 
   1   2   7     1058.71      997.15      4.86 o 
   2   2   7      303.37      255.25      2.55 o 
   3   2   7       65.51       68.24      1.38 o 
   4   2   7      966.23      962.89      5.46 o 
   5   2   7      558.38      547.99      4.45 o 
   6   2   7      621.85      635.43      5.08 o 
   7   2   7       14.44       13.69      0.88 o 
   8   2   7       76.11       72.16      1.44 o 
   9   2   7       48.53       45.33      1.30 o 
  10   2   7       62.98       60.04      1.63 o 
  11   2   7       12.49       10.93      1.17 o 
  12   2   7        0.00        2.43      1.82 o 
  13   2   7       14.39       14.46      1.39 o 
  14   2   7        2.86        2.71      1.99 o 
  15   2   7        2.34        4.86      1.67 o 
  16   2   7        6.41       11.05      1.05 o 
 -16   3   7        0.52        1.75      1.40 o 
 -15   3   7        9.07        7.84      1.21 o 
 -14   3   7       16.63       18.38      1.25 o 
 -13   3   7       55.78       58.98      1.77 o 
 -12   3   7      711.44      718.09      7.69 o 
 -11   3   7       49.42       58.40      1.59 o 
 -10   3   7        0.56       -0.19      3.36 o 
  -9   3   7       29.48       28.37      1.38 o 
  -8   3   7       74.05       82.05      1.72 o 
  -7   3   7        1.68       -0.56      1.40 o 
  -6   3   7      309.49      349.53      4.09 o 
  -5   3   7       97.01      101.75      1.95 o 
  -4   3   7       39.88       25.72      0.84 o 
  -3   3   7     2421.52     2637.44      9.90 o 
  -2   3   7       30.18       36.09      0.93 o 
  -1   3   7       16.89       18.56      0.72 o 
   0   3   7      473.80      486.67      4.00 o 
   1   3   7        6.78       10.64      0.73 o 
   2   3   7      459.64      448.25      3.93 o 
   3   3   7      845.27      857.95      5.66 o 
   4   3   7      191.95      176.59      2.81 o 
   5   3   7      611.99      584.74      5.17 o 
   6   3   7       57.74       53.98      1.23 o 
   7   3   7       18.60       28.73      1.21 o 
   8   3   7       58.85       63.89      1.51 o 
   9   3   7      114.68      128.28      2.57 o 
  10   3   7       86.89       89.15      1.96 o 
  11   3   7       10.03        8.70      1.21 o 
  12   3   7      122.35      116.78      2.40 o 
  13   3   7      134.06      137.16      2.78 o 
  14   3   7       13.18       14.49      1.27 o 
  15   3   7       14.10       14.29      1.14 o 
  16   3   7        1.20        2.25      1.26 o 
 -15   4   7        0.55        1.15      1.49 o 
 -14   4   7      121.60      101.62      1.91 o 
 -13   4   7       32.52       28.45      1.56 o 
 -12   4   7       76.76       88.94      1.93 o 
 -11   4   7       31.76       31.43      1.61 o 
 -10   4   7       49.81       62.22      1.62 o 
  -9   4   7       12.97       13.68      1.37 o 
  -8   4   7      277.73      297.64      4.68 o 
  -7   4   7       52.43       53.79      1.56 o 
  -6   4   7      178.40      185.63      3.57 o 
  -5   4   7        1.46        0.60      1.50 o 
  -4   4   7      146.46      156.77      3.13 o 
  -3   4   7        3.24        5.91      0.81 o 
  -2   4   7       11.27       12.31      0.91 o 
  -1   4   7     1153.69     1244.40      7.73 o 
   0   4   7     3943.20     4543.77     15.16 o 
   1   4   7      914.27      930.88      6.68 o 
   2   4   7       94.91      109.21      2.13 o 
   3   4   7        4.95        3.62      1.39 o 
   4   4   7      161.74      188.33      3.42 o 
   5   4   7        7.59        6.80      0.95 o 
   6   4   7      221.20      232.45      4.11 o 
   7   4   7       37.09       40.62      1.46 o 
   8   4   7       15.44       23.35      1.35 o 
   9   4   7       69.38       78.59      1.81 o 
  10   4   7        5.73        8.90      1.21 o 
  11   4   7        4.33        3.71      1.95 o 
  12   4   7       23.45       29.61      1.44 o 
  13   4   7       37.07       38.69      1.55 o 
  14   4   7       17.39       13.87      1.11 o 
  15   4   7        0.97        0.45      1.25 o 
 -14   5   7       21.19       17.15      1.00 o 
 -13   5   7       64.45       58.05      1.56 o 
 -12   5   7      444.73      416.52      5.42 o 
 -11   5   7       11.43       11.57      1.25 o 
 -10   5   7        0.05        1.35      1.73 o 
  -9   5   7        0.26       -1.40      2.01 o 
  -8   5   7       17.58       22.28      1.42 o 
  -7   5   7       22.27       24.39      1.40 o 
  -6   5   7       43.99       47.55      1.56 o 
  -5   5   7       89.55       95.40      1.89 o 
  -4   5   7        2.45        0.36      1.64 o 
  -3   5   7       77.51       89.05      1.77 o 
  -2   5   7        0.15        0.00      0.00 o 
  -1   5   7      151.43      155.78      3.09 o 
   0   5   7        2.11        1.79      1.71 o 
   1   5   7      347.68      356.75      4.89 o 
   2   5   7        0.20       -0.88      1.58 o 
   3   5   7      103.73      122.72      2.54 o 
   4   5   7       16.10       12.13      1.12 o 
   5   5   7      154.02      168.79      3.30 o 
   6   5   7       31.18       33.79      1.39 o 
   7   5   7       40.42       54.83      1.62 o 
   8   5   7       14.25       19.37      1.21 o 
   9   5   7       29.36       35.24      1.37 o 
  10   5   7       21.69       19.02      1.28 o 
  11   5   7       15.26       15.99      1.14 o 
  12   5   7       57.76       60.40      1.52 o 
  13   5   7       77.51       71.55      1.52 o 
 -12   6   7       31.89       26.78      1.20 o 
 -11   6   7        9.83        8.03      1.13 o 
 -10   6   7        1.00       -0.15      3.55 o 
  -9   6   7        2.12        4.01      1.67 o 
  -8   6   7       34.51       30.92      1.46 o 
  -7   6   7       13.62       19.00      1.34 o 
  -6   6   7       10.18        9.51      1.39 o 
  -5   6   7       11.49       13.49      1.21 o 
  -4   6   7       97.23       89.77      2.03 o 
  -3   6   7       41.46       37.89      1.62 o 
  -2   6   7      112.49      112.92      2.23 o 
  -1   6   7      744.64      794.38      8.08 o 
   0   6   7     1196.96     1254.39      9.91 o 
   1   6   7      724.12      816.14      7.87 o 
   2   6   7       84.68       85.61      1.83 o 
   3   6   7       58.10       66.34      1.62 o 
   4   6   7       39.99       41.41      1.62 o 
   5   6   7        0.65       -0.20      3.59 o 
   6   6   7       28.14       26.39      1.55 o 
   7   6   7        2.86        2.40      2.03 o 
   8   6   7       20.40       24.03      1.20 o 
   9   6   7        3.65        6.92      1.08 o 
  10   6   7       11.72       11.88      1.06 o 
  11   6   7       27.64       25.09      1.18 o 
  -9   7   7        8.13        4.46      1.42 o 
  -8   7   7        0.44        0.00      0.00 o 
  -7   7   7       21.80       19.50      1.23 o 
  -6   7   7        5.74        5.84      1.05 o 
  -5   7   7        4.29        3.53      1.61 o 
  -4   7   7        2.19        1.18      1.69 o 
  -3   7   7       12.53       12.58      1.05 o 
  -2   7   7        8.05        4.28      1.96 o 
  -1   7   7       83.15       65.48      1.81 o 
   0   7   7        0.19        0.36      1.90 o 
   1   7   7      196.69      198.70      3.43 o 
   2   7   7        1.35        2.46      1.76 o 
   3   7   7       11.18       10.93      1.02 o 
   4   7   7        0.00       -0.49      1.63 o 
   5   7   7        0.12        3.21      1.53 o 
   6   7   7        3.86        3.79      1.68 o 
   7   7   7       29.51       31.09      1.25 o 
   8   7   7        0.59       -1.39      1.39 o 
   9   7   7        0.53       -0.78      1.21 o 
  -5   8   7       16.28       11.91      0.83 o 
  -4   8   7        6.81        3.34      1.21 o 
  -3   8   7        2.36        1.30      1.30 o 
  -2   8   7       33.59       20.28      1.05 o 
  -1   8   7      167.60      118.36      2.38 o 
   0   8   7      315.07      252.53      3.61 o 
   1   8   7      229.00      220.36      3.32 o 
   2   8   7       32.34       21.57      1.12 o 
   3   8   7       26.14       26.82      1.05 o 
   4   8   7        3.15        3.62      1.12 o 
 -14   0   8       55.16       66.30      1.81 o 
 -13   0   8      113.25      103.78      2.02 o 
 -12   0   8      179.07      165.56      3.26 o 
 -11   0   8       10.85       12.79      1.04 o 
 -10   0   8       65.84       67.00      1.38 o 
  -9   0   8      623.18      657.16      5.58 o 
  -8   0   8      315.08      350.82      3.82 o 
  -7   0   8      865.95      871.44      5.60 o 
  -6   0   8      140.40      131.93      2.11 o 
  -5   0   8     1813.02     1958.70      7.22 o 
  -4   0   8      721.67      679.47      3.91 o 
  -3   0   8     1397.13     1312.02      5.16 o 
  -2   0   8     2655.06     2473.98      7.01 o 
  -1   0   8     7725.97     7607.55     47.21 o 
   0   0   8     3060.50     2465.68     24.27 o 
   1   0   8     7286.67     6380.53     43.60 o 
   2   0   8     2163.75     1982.25      6.41 o 
   3   0   8     3271.41     2505.10     27.72 o 
   4   0   8     1993.64     2056.01      7.42 o 
   5   0   8     4859.07     4060.75     41.57 o 
   6   0   8     2334.15     2577.56      9.63 o 
   7   0   8     1899.59     1845.48      8.80 o 
   8   0   8      824.38      816.10      6.29 o 
   9   0   8        4.34       12.37      0.89 o 
  10   0   8      210.87      230.23      4.10 o 
  11   0   8        0.54        1.88      1.88 o 
  12   0   8      145.78      120.60      2.61 o 
  13   0   8       48.12       49.27      1.82 o 
  14   0   8      299.12      254.52      4.60 o 
  15   0   8       65.00       59.93      1.65 o 
  16   0   8       20.09       17.14      1.17 o 
  17   0   8       13.70       15.00      1.00 o 
 -15   1   8        2.90        2.74      1.83 o 
 -14   1   8      107.95      116.52      2.20 o 
 -13   1   8        4.47        2.83      2.22 o 
 -12   1   8       29.49       34.41      1.55 o 
 -11   1   8       95.46      101.01      2.13 o 
 -10   1   8      335.45      367.74      4.63 o 
  -9   1   8        0.64        2.20      1.38 o 
  -8   1   8     1069.43     1245.50      7.37 o 
  -7   1   8     6540.41     6708.55     61.21 o 
  -6   1   8     4869.35     4565.65     45.88 o 
  -5   1   8      723.22      684.36      4.42 o 
  -4   1   8       84.64       72.38      1.29 o 
  -3   1   8     2068.81     2181.95      7.10 o 
  -2   1   8      452.42      394.23      2.85 o 
  -1   1   8     3010.30     2525.78     26.14 o 
   0   1   8       21.71       21.23      0.52 o 
   1   1   8     3187.66     2575.28     26.75 o 
   2   1   8      130.39      111.50      1.61 o 
   3   1   8      334.58      321.12      2.77 o 
   4   1   8      380.37      368.28      3.16 o 
   5   1   8     1451.69     1512.99      6.90 o 
   6   1   8     2581.74     2762.66     10.35 o 
   7   1   8     1192.64     1217.70      7.23 o 
   8   1   8      157.59      174.88      3.11 o 
   9   1   8       56.36       52.00      1.39 o 
  10   1   8        2.98        1.74      1.56 o 
  11   1   8        0.47       -0.19      3.81 o 
  12   1   8      807.10      718.05      7.46 o 
  13   1   8      169.65      146.50      3.03 o 
  14   1   8       34.05       35.26      1.49 o 
  15   1   8       21.73       17.25      1.28 o 
  16   1   8       20.95       24.18      1.25 o 
  17   1   8        0.06        0.17      1.28 o 
 -15   2   8        4.52        6.14      1.02 o 
 -14   2   8        7.83        6.36      2.12 o 
 -13   2   8       99.61      100.59      2.03 o 
 -12   2   8      285.18      291.23      5.04 o 
 -11   2   8       12.58       11.46      1.31 o 
 -10   2   8       33.48       31.51      1.20 o 
  -9   2   8       66.93       65.85      1.38 o 
  -8   2   8      166.83      187.78      3.26 o 
  -7   2   8      242.16      269.64      3.48 o 
  -6   2   8        6.51       17.70      0.84 o 
  -5   2   8     1643.90     1848.34      7.95 o 
  -4   2   8       12.72        6.69      0.75 o 
  -3   2   8     2333.54     2491.52      8.53 o 
  -2   2   8       19.55       29.96      0.72 o 
  -1   2   8     1631.42     1696.68      6.66 o 
   0   2   8     1930.49     1953.42      7.13 o 
   1   2   8      871.01      851.14      4.70 o 
   2   2   8      784.23      729.76      4.49 o 
   3   2   8      617.23      605.80      4.25 o 
   4   2   8        2.92        4.29      0.55 o 
   5   2   8     1589.99     1561.24      7.72 o 
   6   2   8      524.12      509.38      4.64 o 
   7   2   8      190.29      179.66      3.19 o 
   8   2   8      411.88      410.42      4.87 o 
   9   2   8      116.68      103.76      2.19 o 
  10   2   8      183.09      195.36      3.54 o 
  11   2   8       67.76       76.20      1.79 o 
  12   2   8       21.86       19.45      1.42 o 
  13   2   8       20.21       20.11      1.37 o 
  14   2   8      205.90      176.35      3.35 o 
  15   2   8       74.57       70.92      1.74 o 
  16   2   8       28.89       30.37      1.20 o 
 -16   3   8        1.77        0.11      2.93 o 
 -15   3   8        0.50        0.88      1.62 o 
 -14   3   8        6.09        5.79      1.93 o 
 -13   3   8       17.84       16.34      1.56 o 
 -12   3   8      130.88      150.55      2.84 o 
 -11   3   8        3.49        4.39      1.80 o 
 -10   3   8       48.76       48.06      1.52 o 
  -9   3   8        3.27        3.33      1.58 o 
  -8   3   8      264.65      298.29      4.36 o 
  -7   3   8     1248.00     1385.37      8.67 o 
  -6   3   8      587.15      663.86      5.64 o 
  -5   3   8       74.51       76.91      1.56 o 
  -4   3   8       77.28       81.14      1.55 o 
  -3   3   8       38.48       52.98      1.03 o 
  -2   3   8       15.34       17.67      0.79 o 
  -1   3   8     2024.82     2188.83      8.92 o 
   0   3   8       86.21       91.29      1.72 o 
   1   3   8     2671.75     2892.91     10.44 o 
   2   3   8      275.36      232.24      2.99 o 
   3   3   8      478.44      459.90      4.33 o 
   4   3   8      226.94      224.13      3.21 o 
   5   3   8      102.85      124.01      2.33 o 
   6   3   8      714.74      712.70      6.15 o 
   7   3   8      945.24     1061.00      7.83 o 
   8   3   8        1.84        3.45      1.73 o 
   9   3   8       71.24       77.78      1.69 o 
  10   3   8        4.96        5.95      1.19 o 
  11   3   8        1.27        1.82      2.02 o 
  12   3   8      351.04      350.27      5.38 o 
  13   3   8       24.35       21.01      1.44 o 
  14   3   8       27.88       25.33      1.37 o 
  15   3   8        0.05       -1.07      1.43 o 
  16   3   8        4.26        3.13      1.23 o 
 -15   4   8       21.36       19.27      1.11 o 
 -14   4   8       18.66       16.28      1.43 o 
 -13   4   8      142.56      144.22      3.08 o 
 -12   4   8      122.28      124.79      2.48 o 
 -11   4   8       47.53       50.96      1.60 o 
 -10   4   8        1.66        3.84      2.02 o 
  -9   4   8       45.57       50.98      1.58 o 
  -8   4   8       16.20       13.36      1.32 o 
  -7   4   8        8.10       10.62      1.06 o 
  -6   4   8       76.70       92.17      1.83 o 
  -5   4   8      161.54      161.97      2.97 o 
  -4   4   8       16.11       13.62      1.03 o 
  -3   4   8       15.09       11.17      0.84 o 
  -2   4   8       55.36       47.58      1.22 o 
  -1   4   8      258.70      263.75      3.75 o 
   0   4   8      792.45      818.63      6.36 o 
   1   4   8       31.26       29.98      1.08 o 
   2   4   8      106.91       98.14      1.95 o 
   3   4   8       34.01       26.87      1.02 o 
   4   4   8        1.13       -0.61      1.38 o 
   5   4   8      147.16      156.09      2.96 o 
   6   4   8      213.49      226.49      4.06 o 
   7   4   8       23.71       24.23      1.30 o 
   8   4   8       76.80       79.38      1.77 o 
   9   4   8        0.17        0.40      2.02 o 
  10   4   8        0.00       -1.81      1.81 o 
  11   4   8        4.76        5.57      1.92 o 
  12   4   8       43.00       47.21      1.57 o 
  13   4   8        7.46        9.02      1.18 o 
  14   4   8       42.50       37.09      1.17 o 
  15   4   8        9.45        8.86      0.82 o 
 -14   5   8        0.56        0.86      1.34 o 
 -13   5   8        1.91        2.01      1.76 o 
 -12   5   8       62.24       53.86      1.84 o 
 -11   5   8        0.00       -1.57      1.92 o 
 -10   5   8       29.24       29.35      1.33 o 
  -9   5   8      132.38      151.27      3.01 o 
  -8   5   8        0.07       -2.02      2.02 o 
  -7   5   8      480.70      488.71      6.34 o 
  -6   5   8       67.87       82.62      1.77 o 
  -5   5   8        9.69       13.58      1.34 o 
  -4   5   8        0.36        2.04      1.67 o 
  -3   5   8        2.61        4.52      0.90 o 
  -2   5   8        0.78        1.06      1.60 o 
  -1   5   8        0.13       -0.35      1.58 o 
   0   5   8       32.52       34.99      1.23 o 
   1   5   8       13.12       12.74      1.06 o 
   2   5   8        4.45        2.16      1.62 o 
   3   5   8       13.20        7.58      1.11 o 
   4   5   8        1.69        3.99      1.71 o 
   5   5   8      202.18      224.91      4.34 o 
   6   5   8       59.76       69.28      1.81 o 
   7   5   8      100.72      109.32      2.03 o 
   8   5   8       18.48       18.24      1.40 o 
   9   5   8       89.90       96.32      1.93 o 
  10   5   8        1.86        1.78      1.78 o 
  11   5   8        0.45        1.41      1.57 o 
  12   5   8       18.44       21.04      1.18 o 
  13   5   8        0.22        1.41      1.41 o 
 -12   6   8       26.10       20.37      1.15 o 
 -11   6   8       10.55        8.24      1.09 o 
 -10   6   8        1.00       -1.58      1.58 o 
  -9   6   8       18.74       14.85      1.14 o 
  -8   6   8       10.86       11.06      1.25 o 
  -7   6   8        7.06        5.49      2.08 o 
  -6   6   8        0.24        0.59      1.77 o 
  -5   6   8       56.80       64.77      1.80 o 
  -4   6   8        0.10       -1.82      1.82 o 
  -3   6   8        4.39        2.63      1.82 o 
  -2   6   8        0.08        1.42      1.82 o 
  -1   6   8        3.44        0.00      0.00 o 
   0   6   8      347.52      354.56      5.53 o 
   1   6   8        3.44        4.86      1.42 o 
   2   6   8       21.90       22.29      1.42 o 
   3   6   8       56.45       65.00      1.82 o 
   4   6   8       14.42       15.85      1.20 o 
   5   6   8        5.61        3.74      1.97 o 
   6   6   8        9.36        7.05      1.14 o 
   7   6   8        8.60       11.91      1.26 o 
   8   6   8        0.72        1.66      1.66 o 
   9   6   8        0.09       -1.62      1.62 o 
  10   6   8        0.60        0.38      1.50 o 
  11   6   8        0.26        1.20      1.30 o 
  -9   7   8       15.68        9.67      0.97 o 
  -8   7   8        1.27        0.81      1.38 o 
  -7   7   8       10.77        6.84      1.05 o 
  -6   7   8       34.18       24.12      1.31 o 
  -5   7   8        8.92        5.31      1.09 o 
  -4   7   8        1.80        3.45      1.64 o 
  -3   7   8        4.37        0.68      1.70 o 
  -2   7   8        0.15        0.35      1.74 o 
  -1   7   8        3.90        0.00      0.00 o 
   0   7   8        7.37        7.58      1.23 o 
   1   7   8        0.13        2.80      1.75 o 
   2   7   8        0.45        3.60      1.71 o 
   3   7   8        0.83        1.99      1.66 o 
   4   7   8        0.24       -1.58      1.58 o 
   5   7   8        3.56        2.65      1.62 o 
   6   7   8       27.70       30.99      1.34 o 
   7   7   8       13.84       14.43      1.06 o 
   8   7   8        4.99        5.70      0.90 o 
  -4   8   8        0.30        1.14      1.14 o 
  -3   8   8        0.86        1.14      1.23 o 
  -2   8   8        7.14        4.38      0.90 o 
  -1   8   8       13.87        1.53      1.94 o 
   0   8   8       65.01       44.94      1.43 o 
   1   8   8       25.08       22.74      1.30 o 
   2   8   8        3.19        2.10      1.43 o 
   3   8   8        0.60        1.25      1.25 o 
 -15   1   9        9.62       11.11      1.08 o 
 -14   1   9        5.89        5.92      1.97 o 
 -13   1   9        0.42        0.61      2.02 o 
 -12   1   9       10.39       11.34      1.17 o 
 -11   1   9       49.66       52.85      1.45 o 
 -10   1   9      213.73      221.66      3.92 o 
  -9   1   9      119.74      110.24      2.30 o 
  -8   1   9       27.25       28.34      1.00 o 
  -7   1   9      285.36      298.06      3.63 o 
  -6   1   9        0.73        0.95      1.04 o 
  -5   1   9        8.27        9.96      0.66 o 
  -4   1   9        3.33       10.66      0.52 o 
  -3   1   9      110.04      115.11      1.74 o 
  -2   1   9      572.60      479.07      3.27 o 
  -1   1   9      427.10      348.45      2.74 o 
   0   1   9       15.23       13.35      0.50 o 
   1   1   9      278.98      218.16      2.25 o 
   2   1   9        2.73        1.98      0.66 o 
   3   1   9       10.15       12.36      0.59 o 
   4   1   9       31.55       26.79      0.74 o 
   5   1   9      658.58      563.77      4.36 o 
   6   1   9      252.34      234.86      3.15 o 
   7   1   9        0.40        1.98      1.11 o 
   8   1   9        1.67        1.84      1.27 o 
   9   1   9        3.06        1.93      1.61 o 
  10   1   9        7.99        3.95      1.79 o 
  11   1   9       74.70       74.95      1.76 o 
  12   1   9        1.22       -0.20      4.45 o 
  13   1   9        1.52        2.58      2.18 o 
  14   1   9       10.92        9.23      1.27 o 
  15   1   9        0.27        0.76      1.67 o 
  16   1   9        0.40        1.39      1.51 o 
 -15   2   9       67.94       56.31      1.50 o 
 -14   2   9       44.80       39.96      1.52 o 
 -13   2   9        0.06       -2.01      2.01 o 
 -12   2   9       67.13       76.25      1.81 o 
 -11   2   9      132.53      138.38      2.68 o 
 -10   2   9        8.83        8.76      1.05 o 
  -9   2   9      201.92      203.26      3.66 o 
  -8   2   9       37.51       39.19      1.12 o 
  -7   2   9       14.29       10.95      0.87 o 
  -6   2   9      615.77      643.83      5.11 o 
  -5   2   9      798.73      802.12      5.44 o 
  -4   2   9       37.64       36.70      0.81 o 
  -3   2   9      237.53      240.93      2.76 o 
  -2   2   9      890.65      863.36      4.99 o 
  -1   2   9      364.78      344.42      3.16 o 
   0   2   9     1038.80     1027.93      5.35 o 
   1   2   9      798.95      783.58      4.70 o 
   2   2   9     1208.58     1141.30      5.86 o 
   3   2   9     1494.02     1436.51      6.90 o 
   4   2   9     1063.18      996.79      5.99 o 
   5   2   9       43.74       41.51      0.99 o 
   6   2   9       35.16       27.54      0.99 o 
   7   2   9       95.35       80.72      1.68 o 
   8   2   9       43.91       47.32      1.25 o 
   9   2   9        0.02       -0.17      3.13 o 
  10   2   9       36.58       41.43      1.52 o 
  11   2   9      109.16      113.81      2.21 o 
  12   2   9        0.61        1.82      2.02 o 
  13   2   9        8.40        6.88      2.29 o 
  14   2   9        0.06        1.69      1.85 o 
  15   2   9       26.86       30.44      1.23 o 
  16   2   9        6.36        2.81      1.51 o 
 -16   3   9        0.25        2.71      1.30 o 
 -15   3   9        0.41       -0.86      1.57 o 
 -14   3   9       15.04       12.53      1.37 o 
 -13   3   9      205.78      207.96      3.68 o 
 -12   3   9       25.76       28.45      1.61 o 
 -11   3   9       10.54        5.63      2.21 o 
 -10   3   9       95.07      100.82      2.12 o 
  -9   3   9        4.53        1.26      1.79 o 
  -8   3   9       99.87      105.10      2.15 o 
  -7   3   9       11.88       16.35      1.20 o 
  -6   3   9        3.57        5.47      0.96 o 
  -5   3   9      564.79      558.36      5.13 o 
  -4   3   9       76.66       76.44      1.63 o 
  -3   3   9       48.19       69.24      1.42 o 
  -2   3   9      868.57      881.50      5.76 o 
  -1   3   9      112.00      113.82      2.25 o 
   0   3   9      287.16      287.57      3.36 o 
   1   3   9       81.44       82.61      1.78 o 
   2   3   9      328.64      291.73      3.42 o 
   3   3   9        5.25       12.81      0.81 o 
   4   3   9      112.55       99.72      2.00 o 
   5   3   9      170.18      172.47      3.15 o 
   6   3   9      415.49      459.35      5.15 o 
   7   3   9      714.88      750.28      6.73 o 
   8   3   9      190.33      197.90      3.95 o 
   9   3   9       60.87       61.66      1.73 o 
  10   3   9        0.49       -1.80      2.01 o 
  11   3   9      124.61      137.49      2.84 o 
  12   3   9        0.33        1.93      2.12 o 
  13   3   9        1.52       -0.69      1.91 o 
  14   3   9        0.99        2.32      1.59 o 
  15   3   9        0.12       -1.33      1.44 o 
 -15   4   9       14.18       11.56      0.95 o 
 -14   4   9       80.46       65.12      1.66 o 
 -13   4   9       19.82       13.94      1.33 o 
 -12   4   9       85.37       91.56      1.87 o 
 -11   4   9      135.49      144.28      3.00 o 
 -10   4   9        0.00        2.43      1.82 o 
  -9   4   9      195.34      208.99      3.81 o 
  -8   4   9       10.96       11.86      1.34 o 
  -7   4   9        6.77        8.33      1.27 o 
  -6   4   9      203.50      200.24      3.95 o 
  -5   4   9      188.38      181.53      3.56 o 
  -4   4   9       45.38       54.05      1.37 o 
  -3   4   9        1.14        3.34      1.31 o 
  -2   4   9       29.03       32.16      1.13 o 
  -1   4   9      221.02      228.98      3.64 o 
   0   4   9     1200.58     1304.79      8.15 o 
   1   4   9       80.18       79.45      1.55 o 
   2   4   9        1.83        3.48      1.31 o 
   3   4   9      112.34      121.72      2.43 o 
   4   4   9        1.87       11.19      0.96 o 
   5   4   9      169.60      173.51      3.07 o 
   6   4   9        5.15        3.43      1.80 o 
   7   4   9      112.84      110.41      2.11 o 
   8   4   9       21.43       27.84      1.39 o 
   9   4   9       28.06       30.39      1.42 o 
  10   4   9       18.05       17.15      1.40 o 
  11   4   9        3.54        4.69      1.88 o 
  12   4   9       24.45       21.12      1.34 o 
  13   4   9        0.84        2.38      1.68 o 
  14   4   9        1.79        3.90      1.41 o 
 -14   5   9        7.25        4.27      1.36 o 
 -13   5   9      181.14      150.59      2.68 o 
 -12   5   9      117.32      117.29      2.23 o 
 -11   5   9       23.75       23.90      1.37 o 
 -10   5   9       13.88       12.74      1.31 o 
  -9   5   9        1.92        3.56      1.98 o 
  -8   5   9        5.22        7.07      1.21 o 
  -7   5   9        8.52        5.65      2.42 o 
  -6   5   9       27.43       32.03      1.59 o 
  -5   5   9       40.84       41.41      1.56 o 
  -4   5   9        2.71        2.84      1.70 o 
  -3   5   9        5.44        9.80      1.11 o 
  -2   5   9       37.60       42.22      1.46 o 
  -1   5   9        1.72        2.16      1.62 o 
   0   5   9        4.53        2.97      1.71 o 
   1   5   9       22.04       25.44      1.27 o 
   2   5   9       66.28       81.82      1.67 o 
   3   5   9        4.06        9.82      1.13 o 
   4   5   9       22.20       26.57      1.36 o 
   5   5   9        8.54        9.53      1.19 o 
   6   5   9      464.28      526.26      6.57 o 
   7   5   9      118.70      131.98      2.64 o 
   8   5   9       47.94       55.16      1.59 o 
   9   5   9        0.82        0.94      1.88 o 
  10   5   9        2.47        1.89      1.72 o 
  11   5   9        5.07        5.09      1.05 o 
  12   5   9        2.89        3.19      1.47 o 
  13   5   9        7.15        5.95      0.93 o 
 -12   6   9       55.03       46.03      1.18 o 
 -11   6   9       13.46       11.37      1.04 o 
 -10   6   9        2.31        3.33      1.67 o 
  -9   6   9       14.00       15.37      1.27 o 
  -8   6   9        4.82        3.48      1.91 o 
  -7   6   9       22.89       23.23      1.49 o 
  -6   6   9       24.77       24.22      1.36 o 
  -5   6   9        0.18        4.17      1.79 o 
  -4   6   9        7.69        5.83      2.01 o 
  -3   6   9        0.09        1.41      1.82 o 
  -2   6   9        0.52        1.01      1.82 o 
  -1   6   9      423.36      433.90      6.17 o 
   0   6   9       79.02       83.05      2.03 o 
   1   6   9      355.97      400.94      5.74 o 
   2   6   9        0.38       -0.81      1.82 o 
   3   6   9        0.39       -1.81      1.81 o 
   4   6   9        0.23        3.38      1.79 o 
   5   6   9        0.22       -1.75      1.75 o 
   6   6   9       47.32       59.73      1.68 o 
   7   6   9       41.70       54.86      1.58 o 
   8   6   9       25.49       26.99      1.44 o 
   9   6   9        2.08        0.84      1.54 o 
  10   6   9        0.00       -0.35      1.41 o 
  11   6   9        8.02        8.41      0.92 o 
  -9   7   9        0.03        0.37      1.28 o 
  -8   7   9        7.81        4.83      1.43 o 
  -7   7   9       16.26       13.86      1.13 o 
  -6   7   9        1.24       -1.68      1.68 o 
  -5   7   9        0.11       -1.66      1.66 o 
  -4   7   9        0.20       -0.32      1.59 o 
  -3   7   9       15.56       15.38      1.16 o 
  -2   7   9        2.58        0.85      1.69 o 
  -1   7   9       15.60       11.82      1.20 o 
   0   7   9        0.43        1.54      1.71 o 
   1   7   9       56.89       59.78      1.53 o 
   2   7   9        5.65        6.30      0.99 o 
   3   7   9        0.13        1.44      1.60 o 
   4   7   9        1.81        0.00      0.00 o 
   5   7   9        1.05       -1.69      1.69 o 
   6   7   9      229.50      256.99      3.72 o 
   7   7   9        0.24        0.89      1.44 o 
   8   7   9       54.09       52.19      1.21 o 
  -4   8   9        2.01       -0.24      1.14 o 
  -3   8   9       15.23       10.28      0.89 o 
  -2   8   9        4.49        2.89      1.31 o 
  -1   8   9      274.95      184.27      3.01 o 
   0   8   9       11.65        4.47      1.30 o 
   1   8   9      196.44      182.57      2.93 o 
   2   8   9        3.03        2.40      1.33 o 
   3   8   9        8.68       10.35      0.82 o 
 -14   0  10       21.06       20.54      1.38 o 
 -13   0  10       90.92       85.08      1.83 o 
 -12   0  10       20.66       15.27      1.17 o 
 -11   0  10      260.21      271.77      4.39 o 
 -10   0  10       38.57       49.70      1.30 o 
  -9   0  10        4.91       11.49      0.86 o 
  -8   0  10     1429.23     1448.36      8.14 o 
  -7   0  10     2243.52     2379.21      9.90 o 
  -6   0  10     3185.42     3841.55     12.02 o 
  -5   0  10     4887.99     4149.56     42.84 o 
  -4   0  10      642.07      652.45      4.21 o 
  -3   0  10     2425.62     2396.23      7.93 o 
  -2   0  10     1193.83     1105.65      5.05 o 
  -1   0  10     1186.15     1001.62      4.74 o 
   0   0  10    20119.85    24296.50    109.06 o 
   1   0  10      772.25      700.66      4.00 o 
   2   0  10      781.84      714.10      4.22 o 
   3   0  10      378.30      349.87      3.08 o 
   4   0  10     1141.15     1108.64      5.84 o 
   5   0  10     1123.15     1241.04      6.60 o 
   6   0  10      263.79      272.91      3.46 o 
   7   0  10       28.66       27.05      1.01 o 
   8   0  10      152.07      153.47      2.61 o 
   9   0  10      261.42      268.91      4.29 o 
  10   0  10       97.25       82.05      1.64 o 
  11   0  10       32.50       28.66      1.37 o 
  12   0  10      173.63      145.86      3.06 o 
  13   0  10      575.58      503.60      6.44 o 
  14   0  10       65.32       58.26      1.61 o 
  15   0  10       23.18       26.92      1.34 o 
  16   0  10       19.10       20.70      1.12 o 
 -14   1  10      231.07      233.71      4.53 o 
 -13   1  10      373.09      372.71      5.54 o 
 -12   1  10        7.75        7.52      1.19 o 
 -11   1  10      100.69      115.12      2.22 o 
 -10   1  10        8.45        6.69      1.00 o 
  -9   1  10        1.68        1.34      1.34 o 
  -8   1  10        3.95        6.41      0.79 o 
  -7   1  10     1092.87     1213.71      7.11 o 
  -6   1  10     1790.23     1987.22      8.67 o 
  -5   1  10      447.98      488.93      4.03 o 
  -4   1  10      207.15      216.28      2.52 o 
  -3   1  10       65.14       63.29      1.25 o 
  -2   1  10      919.80      871.96      4.65 o 
  -1   1  10      404.88      407.20      3.14 o 
   0   1  10     1376.24     1299.72      5.67 o 
   1   1  10      390.63      350.66      2.97 o 
   2   1  10       16.39       16.08      0.59 o 
   3   1  10      204.55      177.25      2.29 o 
   4   1  10       10.72       11.70      0.63 o 
   5   1  10        4.66        2.54      1.02 o 
   6   1  10     2413.47     2539.34     10.60 o 
   7   1  10       31.97       31.85      1.05 o 
   8   1  10        6.61        3.43      1.49 o 
   9   1  10      149.01      147.93      2.87 o 
  10   1  10        7.64       11.30      1.11 o 
  11   1  10       35.90       27.96      1.39 o 
  12   1  10      178.28      150.55      3.06 o 
  13   1  10       71.32       61.10      1.76 o 
  14   1  10       15.43       10.29      1.22 o 
  15   1  10        2.99        0.72      1.72 o 
  16   1  10        9.68        9.97      1.07 o 
 -14   2  10        9.31        8.22      1.31 o 
 -13   2  10       93.37       91.78      2.01 o 
 -12   2  10       12.24       11.91      1.21 o 
 -11   2  10      118.72      125.13      2.53 o 
 -10   2  10        2.23        1.08      1.80 o 
  -9   2  10       11.11       10.28      0.98 o 
  -8   2  10      287.29      305.72      4.14 o 
  -7   2  10      671.11      725.94      5.91 o 
  -6   2  10     1266.78     1385.62      7.66 o 
  -5   2  10     1505.30     1533.67      7.79 o 
  -4   2  10      245.42      220.25      2.92 o 
  -3   2  10       56.52       66.25      1.26 o 
  -2   2  10     2814.21     2846.07      9.70 o 
  -1   2  10     2471.32     2560.62      9.13 o 
   0   2  10    16303.75    19037.71    105.04 o 
   1   2  10     2094.41     2089.22      8.19 o 
   2   2  10      906.18      898.73      5.44 o 
   3   2  10       56.61       74.16      1.45 o 
   4   2  10      144.69      119.22      2.24 o 
   5   2  10      407.48      410.38      4.18 o 
   6   2  10      483.85      490.65      4.95 o 
   7   2  10        0.37        2.50      1.47 o 
   8   2  10      265.32      274.23      4.14 o 
   9   2  10       16.12       14.79      1.08 o 
  10   2  10       24.52       28.76      1.36 o 
  11   2  10      177.70      174.77      3.66 o 
  12   2  10      210.37      188.76      3.63 o 
  13   2  10      464.71      434.64      5.68 o 
  14   2  10       43.70       39.18      1.45 o 
  15   2  10        2.84        4.74      1.03 o 
  16   2  10        5.88        3.83      1.37 o 
 -16   3  10        0.00        1.55      1.34 o 
 -15   3  10        3.86        1.51      1.51 o 
 -14   3  10       49.72       47.69      1.51 o 
 -13   3  10      125.49      105.48      2.09 o 
 -12   3  10        2.07        4.01      2.00 o 
 -11   3  10       33.48       30.93      1.41 o 
 -10   3  10       20.74       26.19      1.37 o 
  -9   3  10      282.13      306.76      4.83 o 
  -8   3  10       87.88       84.88      1.70 o 
  -7   3  10     1504.63     1731.06     10.08 o 
  -6   3  10       65.63       70.07      1.58 o 
  -5   3  10       96.43      107.54      2.25 o 
  -4   3  10      189.13      201.22      3.22 o 
  -3   3  10      219.71      204.91      3.04 o 
  -2   3  10      168.62      158.96      2.80 o 
  -1   3  10       48.12       47.61      1.09 o 
   0   3  10      443.18      443.94      4.23 o 
   1   3  10      132.87      117.53      2.35 o 
   2   3  10      490.14      450.52      4.39 o 
   3   3  10       96.03      101.47      1.98 o 
   4   3  10        2.08        3.70      0.79 o 
   5   3  10      394.22      368.46      4.52 o 
   6   3  10      858.97      934.46      7.44 o 
   7   3  10       18.77       20.46      1.19 o 
   8   3  10        0.09       10.31      1.10 o 
   9   3  10       33.14       37.02      1.57 o 
  10   3  10       18.06       26.28      1.41 o 
  11   3  10        1.78       -0.60      2.00 o 
  12   3  10       83.96       75.90      1.89 o 
  13   3  10       14.63       14.29      1.16 o 
  14   3  10       20.80       18.54      1.23 o 
  15   3  10        2.99        2.85      0.92 o 
 -15   4  10        2.26        1.31      1.31 o 
 -14   4  10       10.50        5.97      1.19 o 
 -13   4  10       42.46       41.10      1.61 o 
 -12   4  10       16.12       15.00      1.28 o 
 -11   4  10        8.30       10.82      1.18 o 
 -10   4  10        0.38       -0.61      1.82 o 
  -9   4  10        2.78        3.81      2.01 o 
  -8   4  10      165.62      180.11      3.32 o 
  -7   4  10        4.98        4.63      2.04 o 
  -6   4  10      388.83      424.06      5.35 o 
  -5   4  10      458.06      466.99      5.58 o 
  -4   4  10        4.76        4.74      1.58 o 
  -3   4  10        6.49       10.63      0.91 o 
  -2   4  10       37.62       75.80      1.48 o 
  -1   4  10       55.27       60.18      1.46 o 
   0   4  10     1998.48     2155.18     10.85 o 
   1   4  10      209.21      208.06      3.43 o 
   2   4  10       54.81       57.28      1.37 o 
   3   4  10       30.39       25.53      1.11 o 
   4   4  10       10.94       13.32      1.00 o 
   5   4  10       67.58       71.94      1.59 o 
   6   4  10      106.81      107.38      2.05 o 
   7   4  10        1.74        4.09      1.17 o 
   8   4  10       41.06       43.25      1.61 o 
   9   4  10        0.39        3.23      1.82 o 
  10   4  10       35.56       37.36      1.38 o 
  11   4  10       33.59       36.67      1.46 o 
  12   4  10        5.27        4.16      1.92 o 
  13   4  10       89.35       80.21      1.72 o 
  14   4  10       25.75       26.09      1.10 o 
 -14   5  10        6.33        3.67      1.28 o 
 -13   5  10       12.41        7.26      1.27 o 
 -12   5  10       42.47       40.10      1.57 o 
 -11   5  10       35.99       35.00      1.49 o 
 -10   5  10        1.92       -0.55      1.83 o 
  -9   5  10       38.81       39.47      1.56 o 
  -8   5  10        0.12        2.41      2.01 o 
  -7   5  10      199.47      213.70      3.87 o 
  -6   5  10        8.19        4.61      2.21 o 
  -5   5  10      192.26      186.69      3.57 o 
  -4   5  10        0.41       -0.77      1.74 o 
  -3   5  10        0.41        0.38      1.51 o 
  -2   5  10       49.21       47.80      1.49 o 
  -1   5  10       15.20       19.06      1.30 o 
   0   5  10       59.41       65.06      1.67 o 
   1   5  10        2.04        3.54      1.68 o 
   2   5  10       67.99       66.41      1.71 o 
   3   5  10        1.22        4.44      1.93 o 
   4   5  10        0.62        2.96      1.77 o 
   5   5  10      145.12      144.85      2.82 o 
   6   5  10        1.09        2.63      2.23 o 
   7   5  10       92.65      108.49      2.22 o 
   8   5  10        2.93        1.56      1.95 o 
   9   5  10       28.29       26.36      1.28 o 
  10   5  10       12.77       18.81      1.15 o 
  11   5  10        2.02        2.83      1.56 o 
  12   5  10       18.65       18.52      1.14 o 
  13   5  10        0.16        0.25      1.18 o 
 -12   6  10        8.42        5.77      0.93 o 
 -11   6  10        1.82        0.00      0.00 o 
 -10   6  10        4.22        4.65      1.06 o 
  -9   6  10        0.36       -1.53      1.68 o 
  -8   6  10        7.45        4.40      1.86 o 
  -7   6  10       70.52       75.12      1.82 o 
  -6   6  10        3.90        6.47      1.90 o 
  -5   6  10       33.01       30.20      1.37 o 
  -4   6  10        0.70        2.59      1.79 o 
  -3   6  10        6.60        9.85      1.21 o 
  -2   6  10        2.59        4.04      1.82 o 
  -1   6  10        5.00        4.24      1.41 o 
   0   6  10       17.44       21.23      1.42 o 
   1   6  10        5.67        4.64      2.02 o 
   2   6  10        3.66        2.41      1.81 o 
   3   6  10        0.00        1.39      1.79 o 
   4   6  10        0.00        0.20      3.52 o 
   5   6  10       29.23       28.52      1.52 o 
   6   6  10       14.04       18.84      1.27 o 
   7   6  10       35.54       44.38      1.52 o 
   8   6  10        1.24        2.43      1.67 o 
   9   6  10        0.64        1.59      1.45 o 
  10   6  10        3.43        1.53      1.42 o 
  11   6  10        3.31        2.26      0.75 o 
  -9   7  10       16.98       12.10      0.85 o 
  -8   7  10        4.25        2.69      1.35 o 
  -7   7  10       16.90       10.89      1.08 o 
  -6   7  10       30.98       26.82      1.33 o 
  -5   7  10        6.56        2.17      1.73 o 
  -4   7  10        1.31        0.61      1.53 o 
  -3   7  10        1.42        0.64      1.59 o 
  -2   7  10        6.43        4.25      1.80 o 
  -1   7  10        5.93        4.63      1.65 o 
   0   7  10        4.30        4.29      1.36 o 
   1   7  10        0.29        0.82      1.63 o 
   2   7  10        0.95       -0.64      1.59 o 
   3   7  10        9.54        9.02      1.07 o 
   4   7  10        1.00        1.01      1.58 o 
   5   7  10       50.47       51.78      1.46 o 
   6   7  10       15.02       17.88      1.19 o 
   7   7  10       52.93       59.34      1.34 o 
   8   7  10       14.51       17.66      0.93 o 
  -3   8  10        0.00       -1.14      1.14 o 
  -2   8  10        0.17        0.00      0.00 o 
  -1   8  10       39.22       21.75      1.15 o 
   0   8  10        8.93        4.87      1.13 o 
   1   8  10       16.50       14.75      0.95 o 
   2   8  10        5.23        3.43      0.73 o 
 -15   1  11        4.31        2.21      1.70 o 
 -14   1  11       22.89       21.35      1.35 o 
 -13   1  11      150.58      149.66      3.05 o 
 -12   1  11        1.05       -1.20      2.00 o 
 -11   1  11       41.59       44.25      1.51 o 
 -10   1  11        3.72        3.97      1.56 o 
  -9   1  11       26.54       26.54      1.09 o 
  -8   1  11        1.26        1.93      1.38 o 
  -7   1  11       22.03       23.44      0.85 o 
  -6   1  11      170.95      166.64      2.84 o 
  -5   1  11     1112.42     1086.34      6.24 o 
  -4   1  11      112.08       96.64      1.86 o 
  -3   1  11     1089.13     1139.49      5.76 o 
  -2   1  11       29.66       25.11      0.69 o 
  -1   1  11      297.42      282.76      2.80 o 
   0   1  11       89.61       78.57      1.43 o 
   1   1  11      369.35      340.65      3.15 o 
   2   1  11       81.36       84.84      1.73 o 
   3   1  11      272.33      260.01      2.89 o 
   4   1  11       23.39       22.75      0.79 o 
   5   1  11      167.72      169.29      2.66 o 
   6   1  11       22.52       17.75      0.87 o 
   7   1  11       18.52       19.34      0.98 o 
   8   1  11       35.66       36.28      1.26 o 
   9   1  11      133.62      123.44      2.47 o 
  10   1  11        3.14        0.95      1.91 o 
  11   1  11        1.90       -0.60      2.01 o 
  12   1  11        0.14        1.61      2.01 o 
  13   1  11       28.41       29.83      1.52 o 
  14   1  11        4.91        0.50      1.83 o 
  15   1  11        5.86        8.72      1.07 o 
  16   1  11        0.10        0.97      1.36 o 
 -15   2  11        0.88        0.78      1.72 o 
 -14   2  11        0.02        2.01      2.01 o 
 -13   2  11       12.31       13.68      1.39 o 
 -12   2  11        1.66        7.69      1.21 o 
 -11   2  11       23.01       22.24      1.38 o 
 -10   2  11      171.36      187.29      3.34 o 
  -9   2  11       27.83       25.87      1.18 o 
  -8   2  11       52.65       55.28      1.38 o 
  -7   2  11        5.58        4.40      1.38 o 
  -6   2  11        4.35        3.85      1.37 o 
  -5   2  11       14.43       13.88      0.79 o 
  -4   2  11      769.64      747.18      5.27 o 
  -3   2  11      341.00      360.03      3.65 o 
  -2   2  11       19.12       12.69      0.93 o 
  -1   2  11       67.06       73.74      1.45 o 
   0   2  11     1492.67     1590.05      7.35 o 
   1   2  11      163.35      148.84      2.44 o 
   2   2  11      414.39      349.98      3.59 o 
   3   2  11      295.39      289.79      3.40 o 
   4   2  11        1.41        0.91      1.03 o 
   5   2  11      359.09      344.07      4.09 o 
   6   2  11      272.48      244.57      3.67 o 
   7   2  11      239.64      227.88      3.76 o 
   8   2  11      152.09      155.31      2.93 o 
   9   2  11       12.14       11.93      1.12 o 
  10   2  11      105.58      106.71      2.19 o 
  11   2  11       56.71       57.61      1.62 o 
  12   2  11       41.88       41.18      1.58 o 
  13   2  11        2.88        2.51      1.97 o 
  14   2  11        0.98       -0.76      1.67 o 
  15   2  11       12.10       15.41      1.07 o 
  16   2  11        9.70        9.53      0.90 o 
 -16   3  11        0.34        0.58      1.26 o 
 -15   3  11       26.93       21.16      1.18 o 
 -14   3  11       39.83       35.93      1.62 o 
 -13   3  11      246.12      234.16      4.48 o 
 -12   3  11       44.68       39.98      1.59 o 
 -11   3  11       13.51       14.38      1.42 o 
 -10   3  11       48.61       56.73      1.79 o 
  -9   3  11      263.06      281.53      4.75 o 
  -8   3  11      148.12      165.17      3.00 o 
  -7   3  11      991.76     1049.88      7.92 o 
  -6   3  11      479.20      515.62      5.50 o 
  -5   3  11      194.68      200.01      3.36 o 
  -4   3  11       10.17        9.63      0.78 o 
  -3   3  11      236.34      224.50      3.24 o 
  -2   3  11        6.77        3.69      1.31 o 
  -1   3  11       67.00       77.90      1.64 o 
   0   3  11        2.19        6.34      1.08 o 
   1   3  11       77.70       87.23      1.68 o 
   2   3  11       18.02       12.05      0.75 o 
   3   3  11      260.91      256.64      3.58 o 
   4   3  11      389.59      358.53      4.42 o 
   5   3  11      330.16      325.66      4.30 o 
   6   3  11      442.49      473.88      5.51 o 
   7   3  11      622.84      643.59      6.54 o 
   8   3  11        0.39       -0.38      1.90 o 
   9   3  11       40.77       43.05      1.59 o 
  10   3  11       64.76       57.63      1.62 o 
  11   3  11        5.54        2.96      1.97 o 
  12   3  11        0.62        2.73      1.82 o 
  13   3  11       51.14       54.69      1.58 o 
  14   3  11       53.58       53.22      1.40 o 
  15   3  11        5.51        8.38      0.92 o 
 -15   4  11        0.26        0.85      1.23 o 
 -14   4  11       10.22        5.06      1.65 o 
 -13   4  11        3.61        4.03      1.86 o 
 -12   4  11       10.39       10.52      1.25 o 
 -11   4  11       21.91       18.81      1.36 o 
 -10   4  11       16.09       13.30      1.21 o 
  -9   4  11       11.67       16.36      1.21 o 
  -8   4  11        1.94        2.37      1.97 o 
  -7   4  11       79.76      102.35      2.09 o 
  -6   4  11       37.45       45.10      1.63 o 
  -5   4  11       27.71       24.14      1.55 o 
  -4   4  11       99.61      100.54      1.98 o 
  -3   4  11      119.39      111.03      2.23 o 
  -2   4  11      111.43      135.84      2.64 o 
  -1   4  11       91.61       87.70      1.69 o 
   0   4  11      117.44      149.09      2.84 o 
   1   4  11       21.04       21.43      1.09 o 
   2   4  11        8.44       31.59      1.12 o 
   3   4  11      208.40      206.47      3.67 o 
   4   4  11      271.69      272.52      4.38 o 
   5   4  11      389.59      382.25      5.18 o 
   6   4  11      754.75      795.12      7.65 o 
   7   4  11        6.48        6.54      1.19 o 
   8   4  11       52.39       56.72      1.82 o 
   9   4  11       30.99       33.77      1.61 o 
  10   4  11       43.25       41.37      1.54 o 
  11   4  11       73.59       77.06      1.76 o 
  12   4  11       21.70       24.56      1.36 o 
  13   4  11        5.09        6.85      1.10 o 
  14   4  11        0.48       -0.63      1.35 o 
 -13   5  11      122.47       98.63      1.97 o 
 -12   5  11       59.94       51.58      1.50 o 
 -11   5  11        9.05       10.39      1.28 o 
 -10   5  11       24.94       25.92      1.25 o 
  -9   5  11       54.08       55.92      1.73 o 
  -8   5  11      152.02      155.18      3.41 o 
  -7   5  11      285.46      276.20      4.91 o 
  -6   5  11      129.15      132.05      2.64 o 
  -5   5  11       65.52       74.98      1.80 o 
  -4   5  11        5.48        8.25      1.18 o 
  -3   5  11       15.94       11.79      1.16 o 
  -2   5  11       14.37       15.28      1.15 o 
  -1   5  11       27.04       26.21      1.33 o 
   0   5  11        1.92        1.52      1.71 o 
   1   5  11       18.72       16.64      1.15 o 
   2   5  11       38.08       41.88      1.36 o 
   3   5  11       23.75       20.68      1.38 o 
   4   5  11       42.82       41.44      1.40 o 
   5   5  11        7.79        6.27      2.02 o 
   6   5  11      451.75      544.41      6.58 o 
   7   5  11      520.99      558.46      6.68 o 
   8   5  11       97.79      129.30      2.67 o 
   9   5  11        1.18        1.23      1.76 o 
  10   5  11        0.51        2.20      1.57 o 
  11   5  11        0.25        2.65      1.46 o 
  12   5  11        0.20       -0.10      2.73 o 
 -11   6  11       18.48       12.84      1.04 o 
 -10   6  11        7.59        4.55      1.52 o 
  -9   6  11       12.89        9.81      1.17 o 
  -8   6  11       12.23       10.60      1.14 o 
  -7   6  11       56.79       54.74      1.59 o 
  -6   6  11      245.86      237.08      4.50 o 
  -5   6  11        0.88        0.77      1.92 o 
  -4   6  11        0.68       -0.20      3.54 o 
  -3   6  11        2.57        3.18      1.79 o 
  -2   6  11        0.78        3.00      1.80 o 
  -1   6  11       16.51       16.07      1.41 o 
   0   6  11       99.59      107.10      2.27 o 
   1   6  11        3.37        4.00      1.80 o 
   2   6  11        0.62        1.99      1.79 o 
   3   6  11        5.18        4.71      1.96 o 
   4   6  11        5.27        2.87      1.92 o 
   5   6  11      125.75      136.95      2.78 o 
   6   6  11       61.25       68.60      1.75 o 
   7   6  11       44.86       49.34      1.61 o 
   8   6  11       18.89       21.58      1.15 o 
   9   6  11        9.64       11.71      0.99 o 
  10   6  11        3.98        4.10      1.30 o 
  -8   7  11       46.08       29.80      1.06 o 
  -7   7  11        0.15        1.35      1.46 o 
  -6   7  11      153.45      127.50      2.54 o 
  -5   7  11        6.65        4.67      1.10 o 
  -4   7  11        2.64        2.04      1.46 o 
  -3   7  11        0.08       -1.52      1.52 o 
  -2   7  11        1.56        0.16      3.13 o 
  -1   7  11        0.14        0.63      1.58 o 
   0   7  11        0.02        0.87      1.58 o 
   1   7  11        1.44        3.75      1.56 o 
   2   7  11        8.23       11.23      1.06 o 
   3   7  11        2.46        1.59      1.59 o 
   4   7  11       17.26       20.13      1.22 o 
   5   7  11       66.56       79.60      1.62 o 
   6   7  11      169.87      189.15      3.12 o 
   7   7  11      257.60      284.94      3.43 o 
  -1   8  11       33.58       22.41      0.97 o 
   0   8  11       42.55       30.50      0.96 o 
 -14   0  12      366.04      308.48      4.85 o 
 -13   0  12        9.16       12.91      1.21 o 
 -12   0  12        0.05        0.40      1.80 o 
 -11   0  12       42.28       40.35      1.33 o 
 -10   0  12       76.31       80.01      1.58 o 
  -9   0  12      181.42      205.37      3.64 o 
  -8   0  12       31.40       28.20      0.98 o 
  -7   0  12       16.19       16.45      0.87 o 
  -6   0  12       47.63       46.40      1.00 o 
  -5   0  12     2336.74     2557.95      9.86 o 
  -4   0  12      534.58      588.31      4.39 o 
  -3   0  12       88.06       85.11      1.52 o 
  -2   0  12       93.01       71.92      1.36 o 
  -1   0  12     5299.32     4688.58     44.13 o 
   0   0  12     9845.44     9431.94     66.96 o 
   1   0  12     1270.77     1312.71      6.21 o 
   2   0  12       12.31       11.56      0.60 o 
   3   0  12       28.41       33.17      0.84 o 
   4   0  12      398.82      326.28      3.55 o 
   5   0  12      576.80      507.36      4.57 o 
   6   0  12       65.91       79.41      1.54 o 
   7   0  12        2.11        4.47      1.44 o 
   8   0  12      561.51      545.65      5.78 o 
   9   0  12      117.20      106.56      2.15 o 
  10   0  12       96.09       93.82      1.94 o 
  11   0  12       27.13       31.48      1.41 o 
  12   0  12       35.78       38.30      1.60 o 
  13   0  12      258.87      204.37      3.77 o 
  14   0  12       17.06        9.72      1.30 o 
  15   0  12        0.50        0.64      1.55 o 
  16   0  12        2.08        1.75      1.38 o 
 -14   1  12       13.09       13.93      1.32 o 
 -13   1  12      191.47      179.89      3.64 o 
 -12   1  12      803.57      780.65      7.68 o 
 -11   1  12        3.85        5.79      1.93 o 
 -10   1  12      131.57      148.97      3.05 o 
  -9   1  12       21.33       24.63      1.13 o 
  -8   1  12      281.55      311.11      4.11 o 
  -7   1  12        2.89        4.28      0.78 o 
  -6   1  12     1868.13     1993.77      9.32 o 
  -5   1  12      110.16      119.77      2.32 o 
  -4   1  12      112.38      108.56      2.03 o 
  -3   1  12       67.59       67.80      1.26 o 
  -2   1  12        0.83       12.52      0.60 o 
  -1   1  12     3891.32     4060.40     11.73 o 
   0   1  12      185.35      171.61      2.40 o 
   1   1  12     7833.82     7157.24     59.39 o 
   2   1  12        0.19        0.45      0.91 o 
   3   1  12        1.40        3.14      0.98 o 
   4   1  12      456.79      455.65      4.18 o 
   5   1  12        1.24        5.97      0.72 o 
   6   1  12      201.42      208.46      3.36 o 
   7   1  12        4.99        1.34      1.49 o 
   8   1  12      552.68      515.88      5.77 o 
   9   1  12       17.00       14.41      1.09 o 
  10   1  12        0.37       -0.39      1.96 o 
  11   1  12       94.98       65.35      1.83 o 
  12   1  12       76.27       63.79      1.79 o 
  13   1  12       67.47       58.30      1.66 o 
  14   1  12        0.04       -0.16      3.46 o 
  15   1  12        1.22        0.87      1.61 o 
  16   1  12        0.16       -1.30      1.30 o 
 -15   2  12       35.54       32.62      1.35 o 
 -14   2  12      286.14      259.50      4.49 o 
 -13   2  12        0.19       -0.59      1.95 o 
 -12   2  12        3.91        3.04      2.02 o 
 -11   2  12        0.56       -1.39      1.79 o 
 -10   2  12      197.84      216.23      4.19 o 
  -9   2  12      115.99      112.55      2.11 o 
  -8   2  12      422.53      444.62      5.20 o 
  -7   2  12       74.39       80.67      1.60 o 
  -6   2  12     1134.14     1231.41      7.75 o 
  -5   2  12      345.67      371.49      4.17 o 
  -4   2  12        3.02        4.70      0.67 o 
  -3   2  12      113.86      110.88      2.22 o 
  -2   2  12      376.76      413.61      3.91 o 
  -1   2  12     3303.70     3450.39     11.65 o 
   0   2  12     3726.50     3986.12     12.56 o 
   1   2  12     1273.56     1195.43      6.70 o 
   2   2  12      230.21      237.48      3.13 o 
   3   2  12       50.16       40.07      1.03 o 
   4   2  12      334.65      306.66      3.76 o 
   5   2  12      249.03      210.03      3.28 o 
   6   2  12      196.82      192.66      3.45 o 
   7   2  12       12.31       11.62      0.98 o 
   8   2  12       50.23       42.96      1.43 o 
   9   2  12       53.08       46.56      1.54 o 
  10   2  12       34.21       33.17      1.41 o 
  11   2  12       10.12        9.48      1.21 o 
  12   2  12        0.00        0.58      1.92 o 
  13   2  12      121.86      103.29      2.07 o 
  14   2  12        9.83        8.55      1.14 o 
  15   2  12        0.21        1.73      1.40 o 
 -16   3  12       21.99       13.73      0.90 o 
 -15   3  12        0.21       -1.62      1.62 o 
 -14   3  12       10.64       10.41      1.24 o 
 -13   3  12       17.99       12.78      1.44 o 
 -12   3  12      468.81      449.43      5.98 o 
 -11   3  12       39.11       41.72      1.62 o 
 -10   3  12       38.80       46.12      1.60 o 
  -9   3  12       46.75       52.41      1.54 o 
  -8   3  12       11.30       14.32      1.27 o 
  -7   3  12        1.11        1.86      1.69 o 
  -6   3  12      869.04      945.75      7.32 o 
  -5   3  12      326.19      300.80      4.16 o 
  -4   3  12        9.96       13.95      0.97 o 
  -3   3  12      590.20      604.12      5.40 o 
  -2   3  12      247.83      230.16      3.35 o 
  -1   3  12      549.08      539.27      5.13 o 
   0   3  12       33.19       32.89      1.01 o 
   1   3  12     1030.49     1007.37      6.83 o 
   2   3  12        8.53       11.17      0.80 o 
   3   3  12      291.69      276.36      3.83 o 
   4   3  12       30.61       38.51      1.19 o 
   5   3  12       83.41       77.33      1.60 o 
   6   3  12       27.31       32.18      1.38 o 
   7   3  12       55.45       52.93      1.66 o 
   8   3  12       25.39       27.08      1.36 o 
   9   3  12        0.00       -0.81      1.81 o 
  10   3  12       19.10       16.33      1.41 o 
  11   3  12       62.73       59.93      1.74 o 
  12   3  12       29.67       27.10      1.40 o 
  13   3  12       51.54       50.22      1.49 o 
  14   3  12        0.88        0.00      0.00 o 
  15   3  12        2.98        1.22      1.22 o 
 -15   4  12        3.53        1.84      1.23 o 
 -14   4  12       39.71       27.89      1.20 o 
 -13   4  12        2.38        3.12      1.63 o 
 -12   4  12        0.29       -1.04      1.90 o 
 -11   4  12        3.50        4.37      1.90 o 
 -10   4  12       17.89       17.58      1.40 o 
  -9   4  12        0.28        5.47      1.82 o 
  -8   4  12       33.72       32.01      1.40 o 
  -7   4  12       64.30       72.66      1.94 o 
  -6   4  12      165.17      183.11      3.56 o 
  -5   4  12        6.52        1.61      1.96 o 
  -4   4  12       15.88       20.09      1.20 o 
  -3   4  12        1.32        1.16      1.66 o 
  -2   4  12        5.89        3.25      1.62 o 
  -1   4  12      210.63      231.52      3.89 o 
   0   4  12     1600.11     1697.48     10.08 o 
   1   4  12      189.11      217.04      3.78 o 
   2   4  12       64.54       61.20      1.51 o 
   3   4  12       11.34       10.74      1.04 o 
   4   4  12       91.24       86.69      1.81 o 
   5   4  12       17.18       16.75      1.32 o 
   6   4  12       16.63       20.15      1.37 o 
   7   4  12       27.95       24.73      1.41 o 
   8   4  12       36.47       35.66      1.62 o 
   9   4  12       35.78       44.02      1.59 o 
  10   4  12        5.90        8.20      1.12 o 
  11   4  12        0.09        0.00      0.00 o 
  12   4  12        2.28        4.68      1.70 o 
  13   4  12       77.60       80.70      1.69 o 
 -13   5  12        0.15        0.81      1.42 o 
 -12   5  12       29.21       24.15      1.29 o 
 -11   5  12        1.45        5.21      1.68 o 
 -10   5  12       19.83       25.95      1.21 o 
  -9   5  12       12.12       11.06      1.31 o 
  -8   5  12        1.28        1.77      1.97 o 
  -7   5  12      114.81      117.65      2.43 o 
  -6   5  12       60.98       62.49      1.83 o 
  -5   5  12       33.31       39.11      1.61 o 
  -4   5  12       36.74       42.49      1.40 o 
  -3   5  12        8.07        6.50      1.18 o 
  -2   5  12        9.96       11.71      1.17 o 
  -1   5  12        0.00        0.78      1.75 o 
   0   5  12        6.94        6.02      1.49 o 
   1   5  12       34.65       40.32      1.37 o 
   2   5  12        5.45        4.74      1.78 o 
   3   5  12       53.95       51.25      1.60 o 
   4   5  12       14.96       20.39      1.21 o 
   5   5  12      117.42      124.82      2.44 o 
   6   5  12      134.24      154.99      3.02 o 
   7   5  12       55.45       58.97      1.95 o 
   8   5  12        6.99        7.19      1.29 o 
   9   5  12        6.98        4.89      1.69 o 
  10   5  12        1.00        0.30      1.62 o 
  11   5  12        0.12       -0.37      1.47 o 
  12   5  12        0.50        0.47      1.23 o 
 -11   6  12        2.60        0.96      1.25 o 
 -10   6  12        0.14       -0.95      1.43 o 
  -9   6  12       12.03        9.87      1.11 o 
  -8   6  12        2.71        3.75      1.72 o 
  -7   6  12        0.39        1.19      1.87 o 
  -6   6  12        1.28       -0.18      4.33 o 
  -5   6  12       57.76       54.40      1.69 o 
  -4   6  12        9.82        6.56      2.12 o 
  -3   6  12       10.58       10.19      1.18 o 
  -2   6  12        2.75        3.95      1.78 o 
  -1   6  12       14.21       18.45      1.19 o 
   0   6  12      142.65      144.74      2.83 o 
   1   6  12        1.83        0.39      1.78 o 
   2   6  12        1.60        2.15      1.76 o 
   3   6  12        0.12        1.15      1.73 o 
   4   6  12        0.11        0.37      1.68 o 
   5   6  12       10.19       14.61      1.25 o 
   6   6  12        9.59        7.85      1.17 o 
   7   6  12        0.17        0.61      1.68 o 
   8   6  12        8.61        8.47      1.08 o 
   9   6  12       20.49       22.27      1.02 o 
  10   6  12       15.08       18.50      0.90 o 
  -8   7  12       15.27       10.84      0.98 o 
  -7   7  12       54.71       44.49      1.36 o 
  -6   7  12        6.05        0.47      1.77 o 
  -5   7  12        9.26        5.82      1.16 o 
  -4   7  12        0.06       -1.52      1.52 o 
  -3   7  12        3.01       -0.29      1.59 o 
  -2   7  12        0.01        0.59      1.49 o 
  -1   7  12        6.55        4.52      1.51 o 
   0   7  12        0.59        2.25      1.50 o 
   1   7  12        0.02        0.74      1.63 o 
   2   7  12        3.79        2.00      1.72 o 
   3   7  12       11.90        9.40      1.09 o 
   4   7  12        4.45        4.44      1.02 o 
   5   7  12       55.58       56.21      1.50 o 
   6   7  12       29.75       31.06      1.21 o 
   7   7  12       38.24       44.43      1.19 o 
 -14   1  13       11.67       11.55      1.10 o 
 -13   1  13        6.06        4.57      2.18 o 
 -12   1  13        7.62        6.48      1.21 o 
 -11   1  13       77.19       78.25      1.77 o 
 -10   1  13        1.03        0.55      1.66 o 
  -9   1  13        3.83        6.43      1.01 o 
  -8   1  13       38.71       38.81      1.23 o 
  -7   1  13        3.12        0.69      1.38 o 
  -6   1  13        7.96        9.25      0.88 o 
  -5   1  13        5.87        6.50      0.68 o 
  -4   1  13       10.60       14.51      0.74 o 
  -3   1  13       76.41       78.58      1.58 o 
  -2   1  13      435.83      432.17      3.86 o 
  -1   1  13        2.50        1.66      0.83 o 
   0   1  13       11.78        9.57      0.65 o 
   1   1  13       16.39       26.97      0.86 o 
   2   1  13       48.13       54.24      1.11 o 
   3   1  13      426.80      401.45      3.96 o 
   4   1  13       10.91       14.46      0.82 o 
   5   1  13        3.86        4.66      0.78 o 
   6   1  13      152.48      154.94      2.74 o 
   7   1  13      253.32      231.88      3.85 o 
   8   1  13        1.11        0.87      1.57 o 
   9   1  13       33.17       34.08      1.33 o 
  10   1  13      129.55      130.87      2.61 o 
  11   1  13        0.57       -0.40      1.82 o 
  12   1  13        1.13        4.28      1.95 o 
  13   1  13        3.95        3.86      1.93 o 
  14   1  13       24.61       24.85      1.32 o 
  15   1  13        0.11       -0.56      1.46 o 
 -16   2  13        0.01       -1.31      1.31 o 
 -15   2  13        1.23        3.57      1.57 o 
 -14   2  13        5.52        0.17      4.11 o 
 -13   2  13        0.17        0.38      2.11 o 
 -12   2  13        0.68       -1.81      2.01 o 
 -11   2  13      114.28      114.99      2.43 o 
 -10   2  13       16.10       17.23      1.16 o 
  -9   2  13        8.16       10.52      1.09 o 
  -8   2  13      138.36      151.00      3.03 o 
  -7   2  13      263.90      271.60      4.03 o 
  -6   2  13      487.42      465.06      5.02 o 
  -5   2  13       93.40       93.88      1.82 o 
  -4   2  13      197.34      186.18      3.05 o 
  -3   2  13      269.56      258.70      3.36 o 
  -2   2  13      285.00      214.91      3.02 o 
  -1   2  13       17.73       25.15      0.87 o 
   0   2  13       22.74       62.25      1.31 o 
   1   2  13       78.47       98.40      1.90 o 
   2   2  13      195.00      184.41      2.82 o 
   3   2  13      163.75      163.35      2.74 o 
   4   2  13      168.73      167.72      2.95 o 
   5   2  13        1.42        1.88      1.16 o 
   6   2  13        3.18        5.21      1.58 o 
   7   2  13       15.12       18.26      1.21 o 
   8   2  13      324.22      321.54      4.89 o 
   9   2  13       77.20       73.44      1.78 o 
  10   2  13       16.01       16.60      1.42 o 
  11   2  13       16.97       14.95      1.40 o 
  12   2  13       60.29       69.06      1.68 o 
  13   2  13        0.14        1.79      1.79 o 
  14   2  13        9.66        5.26      1.05 o 
  15   2  13       13.97       17.90      0.97 o 
 -16   3  13        5.35        3.31      1.16 o 
 -15   3  13       10.96        8.06      1.05 o 
 -14   3  13        7.09        8.44      1.18 o 
 -13   3  13        0.55       -0.17      3.48 o 
 -12   3  13        1.35       -0.96      2.11 o 
 -11   3  13      220.93      237.05      4.46 o 
 -10   3  13      160.34      170.15      3.45 o 
  -9   3  13        0.90        0.59      1.96 o 
  -8   3  13       37.22       44.72      1.50 o 
  -7   3  13      167.20      177.88      3.36 o 
  -6   3  13        8.71        7.42      1.15 o 
  -5   3  13      339.01      357.60      4.71 o 
  -4   3  13      648.84      673.55      6.03 o 
  -3   3  13      182.77      176.41      3.11 o 
  -2   3  13      112.99      157.35      2.88 o 
  -1   3  13       80.41       76.28      1.62 o 
   0   3  13        3.54        5.20      0.81 o 
   1   3  13        8.92        7.98      0.83 o 
   2   3  13      205.17      205.27      3.45 o 
   3   3  13       26.74       29.31      1.05 o 
   4   3  13        9.67        9.18      0.95 o 
   5   3  13        2.07        1.69      1.52 o 
   6   3  13      963.89      961.05      8.20 o 
   7   3  13      845.72      865.96      8.05 o 
   8   3  13      228.85      235.11      4.61 o 
   9   3  13      233.65      232.57      4.49 o 
  10   3  13       50.16       52.83      1.59 o 
  11   3  13       17.35       16.07      1.31 o 
  12   3  13        6.45        2.82      1.99 o 
  13   3  13       25.88       24.81      1.24 o 
  14   3  13       50.81       51.29      1.27 o 
 -14   4  13        0.67        0.67      1.45 o 
 -13   4  13        0.00        0.28      1.55 o 
 -12   4  13       26.85       22.59      1.33 o 
 -11   4  13        5.18        3.70      1.85 o 
 -10   4  13       17.68       18.72      1.38 o 
  -9   4  13       11.74       11.12      1.41 o 
  -8   4  13        3.19        2.62      2.22 o 
  -7   4  13      302.55      351.34      5.39 o 
  -6   4  13     1145.24     1202.79      9.38 o 
  -5   4  13      108.06      114.62      2.41 o 
  -4   4  13       10.35       13.04      1.07 o 
  -3   4  13       22.31       28.49      1.22 o 
  -2   4  13      205.77      211.52      3.77 o 
  -1   4  13       41.57       45.59      1.35 o 
   0   4  13        6.91        5.91      1.01 o 
   1   4  13       24.30       34.09      1.20 o 
   2   4  13      314.10      316.25      4.61 o 
   3   4  13        1.81        3.97      1.63 o 
   4   4  13       50.93       52.09      1.50 o 
   5   4  13       22.39       28.87      1.36 o 
   6   4  13      302.15      304.25      5.04 o 
   7   4  13       35.44       39.09      1.62 o 
   8   4  13      580.95      584.17      6.98 o 
   9   4  13       21.92       22.47      1.36 o 
  10   4  13        0.99        1.79      1.79 o 
  11   4  13        0.03        0.00      0.00 o 
  12   4  13       42.48       43.38      1.45 o 
  13   4  13        0.37        2.52      1.41 o 
 -13   5  13        1.67        0.94      1.31 o 
 -12   5  13        7.74        9.08      1.09 o 
 -11   5  13       17.34       15.86      1.16 o 
 -10   5  13       36.81       34.08      1.33 o 
  -9   5  13       23.27       22.57      1.27 o 
  -8   5  13       51.01       55.05      1.74 o 
  -7   5  13      449.72      455.55      6.08 o 
  -6   5  13      207.64      238.58      4.68 o 
  -5   5  13       10.91        8.30      1.21 o 
  -4   5  13       38.69       37.10      1.41 o 
  -3   5  13       38.79       38.64      1.40 o 
  -2   5  13       10.42        4.37      1.99 o 
  -1   5  13       75.18       79.24      1.79 o 
   0   5  13        6.62        5.85      1.63 o 
   1   5  13       67.55       72.64      1.80 o 
   2   5  13        2.59        1.60      1.80 o 
   3   5  13        1.33       -0.40      1.82 o 
   4   5  13       63.42       65.14      1.62 o 
   5   5  13      172.93      209.56      3.85 o 
   6   5  13      484.69      511.06      6.43 o 
   7   5  13      647.06      683.35      7.19 o 
   8   5  13        5.88        2.66      1.95 o 
   9   5  13       19.19       22.17      1.44 o 
  10   5  13       19.74       24.20      1.24 o 
  11   5  13       13.39       15.11      1.01 o 
  12   5  13        4.60        3.19      1.26 o 
 -11   6  13        9.38        8.18      0.79 o 
 -10   6  13        2.47        3.43      1.44 o 
  -9   6  13       19.84       17.02      1.18 o 
  -8   6  13       24.51       26.41      1.34 o 
  -7   6  13       23.21       22.13      1.30 o 
  -6   6  13      145.60      142.98      2.80 o 
  -5   6  13      180.66      176.55      3.48 o 
  -4   6  13       33.40       31.40      1.32 o 
  -3   6  13        3.22        1.15      1.72 o 
  -2   6  13       16.50       14.34      1.16 o 
  -1   6  13        5.96        9.54      1.17 o 
   0   6  13        4.29        4.76      1.94 o 
   1   6  13        9.41       11.20      1.16 o 
   2   6  13        1.92       -0.95      1.90 o 
   3   6  13        1.40        1.49      1.67 o 
   4   6  13        1.77        3.59      1.80 o 
   5   6  13       46.79       58.51      1.54 o 
   6   6  13       29.96       29.11      1.42 o 
   7   6  13        2.99        4.56      1.71 o 
   8   6  13       71.82       77.18      1.49 o 
   9   6  13        0.04        0.41      1.34 o 
  -7   7  13      218.73      163.58      2.91 o 
  -6   7  13      155.38      121.17      2.32 o 
  -5   7  13        6.04        4.46      1.57 o 
  -4   7  13       11.42        7.89      1.03 o 
  -3   7  13        1.65        2.31      1.49 o 
  -2   7  13        3.86        2.38      1.54 o 
  -1   7  13        7.66        6.80      1.13 o 
   0   7  13        2.93        3.60      1.55 o 
   1   7  13       20.85       28.45      1.25 o 
   2   7  13        6.46        4.82      1.61 o 
   3   7  13        0.56        1.65      1.39 o 
   4   7  13       18.24       18.62      1.05 o 
   5   7  13      173.13      199.19      3.18 o 
   6   7  13       28.84       30.84      1.18 o 
 -14   0  14      132.62      115.69      2.36 o 
 -13   0  14      129.83      114.58      2.18 o 
 -12   0  14       50.61       47.46      1.62 o 
 -11   0  14       59.09       53.95      1.59 o 
 -10   0  14      183.42      162.69      3.20 o 
  -9   0  14       11.82       15.85      1.03 o 
  -8   0  14     1433.16     1481.64      9.28 o 
  -7   0  14       68.21       83.99      1.71 o 
  -6   0  14      281.63      313.10      3.92 o 
  -5   0  14       68.27       57.06      1.07 o 
  -4   0  14       69.78       60.46      1.32 o 
  -3   0  14      932.40      860.35      5.71 o 
  -2   0  14       97.68      111.50      2.09 o 
  -1   0  14     8584.14     8730.33     69.83 o 
   0   0  14      658.35      554.95      4.44 o 
   1   0  14     5406.73     4892.41     50.78 o 
   2   0  14      148.33      178.40      2.66 o 
   3   0  14      962.58      916.38      6.15 o 
   4   0  14      151.05      140.92      2.60 o 
   5   0  14      171.88      142.71      2.44 o 
   6   0  14        6.03        8.92      0.89 o 
   7   0  14      916.14      868.18      7.30 o 
   8   0  14      189.41      192.75      3.79 o 
   9   0  14      115.91      112.26      2.13 o 
  10   0  14       57.88       46.93      1.61 o 
  11   0  14       16.58       10.48      1.21 o 
  12   0  14      238.75      210.83      3.67 o 
  13   0  14       10.45        9.54      1.19 o 
  14   0  14        4.52        2.95      1.69 o 
  15   0  14       24.34       28.08      1.17 o 
 -14   1  14       24.89       17.55      1.24 o 
 -13   1  14      323.20      300.36      4.94 o 
 -12   1  14      384.11      345.90      5.33 o 
 -11   1  14        0.00       -1.00      1.80 o 
 -10   1  14        5.93        7.60      1.14 o 
  -9   1  14        7.68        6.70      1.06 o 
  -8   1  14      211.60      196.01      3.58 o 
  -7   1  14        0.30        0.59      1.33 o 
  -6   1  14       60.17       64.67      1.35 o 
  -5   1  14      347.32      257.76      3.51 o 
  -4   1  14      140.45      136.51      2.54 o 
  -3   1  14       47.48       42.17      0.98 o 
  -2   1  14      111.70      104.40      1.89 o 
  -1   1  14       23.92       12.53      0.72 o 
   0   1  14       26.46       24.62      0.83 o 
   1   1  14      956.85      866.06      5.76 o 
   2   1  14       52.64       45.64      1.00 o 
   3   1  14      109.24       95.59      1.90 o 
   4   1  14       63.41       64.76      1.28 o 
   5   1  14     1528.80     1445.52      8.63 o 
   6   1  14     1316.15     1232.56      8.41 o 
   7   1  14      138.30      120.77      2.37 o 
   8   1  14      324.89      308.44      4.81 o 
   9   1  14       12.76       12.68      1.37 o 
  10   1  14       28.54       30.71      1.41 o 
  11   1  14       18.75       19.85      1.40 o 
  12   1  14       34.47       25.27      1.51 o 
  13   1  14        3.23        4.81      1.82 o 
  14   1  14        8.15        4.47      1.08 o 
  15   1  14        0.45        0.90      1.41 o 
 -15   2  14        8.48        5.79      1.08 o 
 -14   2  14       55.12       45.76      1.48 o 
 -13   2  14      147.64      137.32      2.81 o 
 -12   2  14       58.90       50.73      1.80 o 
 -11   2  14      167.05      170.61      3.46 o 
 -10   2  14        0.85        2.76      1.78 o 
  -9   2  14       11.47        6.56      2.06 o 
  -8   2  14       79.43       69.95      1.58 o 
  -7   2  14       43.32       39.37      1.30 o 
  -6   2  14       39.56       38.66      1.20 o 
  -5   2  14        6.14        3.48      1.39 o 
  -4   2  14      173.67      175.39      3.03 o 
  -3   2  14      154.40      138.37      2.63 o 
  -2   2  14       10.20       15.15      0.84 o 
  -1   2  14     1908.58     2057.66      9.63 o 
   0   2  14       86.64       89.06      1.67 o 
   1   2  14     1245.29     1348.90      7.70 o 
   2   2  14       44.77       37.48      1.02 o 
   3   2  14       20.30       19.87      0.94 o 
   4   2  14       46.11       35.10      1.15 o 
   5   2  14        2.53        1.24      1.39 o 
   6   2  14      239.87      230.37      4.06 o 
   7   2  14      470.00      465.30      5.70 o 
   8   2  14      540.39      536.72      6.28 o 
   9   2  14       29.57       32.10      1.40 o 
  10   2  14      109.24      104.10      2.03 o 
  11   2  14        6.95        6.43      1.17 o 
  12   2  14       79.34       68.77      1.78 o 
  13   2  14       34.27       31.89      1.37 o 
  14   2  14        4.63       -0.12      3.11 o 
  15   2  14        8.14        7.03      0.85 o 
 -15   3  14       11.80        8.46      0.98 o 
 -14   3  14       23.41       17.07      1.26 o 
 -13   3  14       60.77       51.17      1.51 o 
 -12   3  14      113.16      115.32      2.25 o 
 -11   3  14        1.73        0.99      1.99 o 
 -10   3  14       20.49       17.63      1.42 o 
  -9   3  14        1.94        2.79      1.80 o 
  -8   3  14        6.00        6.53      1.15 o 
  -7   3  14       43.42       41.72      1.65 o 
  -6   3  14       12.19       16.07      1.21 o 
  -5   3  14      144.50      150.71      2.96 o 
  -4   3  14        4.16        3.43      1.40 o 
  -3   3  14        0.32       -0.60      1.35 o 
  -2   3  14      248.95      231.65      3.69 o 
  -1   3  14        0.56       -0.87      1.30 o 
   0   3  14        0.03        1.09      1.23 o 
   1   3  14      134.61      127.26      2.52 o 
   2   3  14       48.38       48.83      1.22 o 
   3   3  14        0.05       -1.11      1.43 o 
   4   3  14      108.39      106.02      2.02 o 
   5   3  14      113.08      113.90      2.14 o 
   6   3  14     1483.83     1491.54     10.47 o 
   7   3  14      177.23      183.52      3.55 o 
   8   3  14       85.84       89.74      2.02 o 
   9   3  14       13.75       17.76      1.41 o 
  10   3  14        1.99        5.64      1.75 o 
  11   3  14       18.37       18.26      1.25 o 
  12   3  14       12.94       13.68      1.24 o 
  13   3  14        1.80        3.03      1.51 o 
  14   3  14        4.36        0.37      1.40 o 
 -14   4  14       25.41       19.32      1.03 o 
 -13   4  14       40.30       33.05      1.33 o 
 -12   4  14        1.05        1.11      1.74 o 
 -11   4  14       51.90       48.72      1.61 o 
 -10   4  14        3.32        5.21      1.93 o 
  -9   4  14       27.80       29.09      1.61 o 
  -8   4  14       24.24       23.30      1.62 o 
  -7   4  14      216.59      237.55      4.65 o 
  -6   4  14       91.82       99.48      2.16 o 
  -5   4  14       21.89       17.54      1.33 o 
  -4   4  14       25.98       26.71      1.30 o 
  -3   4  14       89.03       90.61      1.82 o 
  -2   4  14       62.52       67.80      1.61 o 
  -1   4  14      336.54      393.37      5.19 o 
   0   4  14        0.30        2.30      1.59 o 
   1   4  14      126.12      146.35      2.88 o 
   2   4  14       10.00       11.70      1.10 o 
   3   4  14       13.28       13.14      1.13 o 
   4   4  14        4.08        4.05      1.93 o 
   5   4  14        3.99       11.10      1.39 o 
   6   4  14        1.26        6.05      2.22 o 
   7   4  14      355.31      386.30      5.74 o 
   8   4  14       67.75       72.18      1.98 o 
   9   4  14       19.35       17.81      1.31 o 
  10   4  14       39.70       42.81      1.36 o 
  11   4  14       14.99       13.85      1.18 o 
  12   4  14       19.31       17.25      1.20 o 
  13   4  14       12.20       14.02      0.89 o 
 -13   5  14        3.91        0.60      1.28 o 
 -12   5  14       24.27       22.13      1.12 o 
 -11   5  14        0.15        1.51      1.51 o 
 -10   5  14        0.11        0.47      1.74 o 
  -9   5  14        4.89        4.55      1.75 o 
  -8   5  14        0.71        1.13      1.88 o 
  -7   5  14       67.43       69.08      1.96 o 
  -6   5  14       27.95       35.69      1.60 o 
  -5   5  14       47.67       50.22      1.62 o 
  -4   5  14        0.12       -1.82      1.82 o 
  -3   5  14      122.21      120.87      2.43 o 
  -2   5  14        4.48        7.45      1.21 o 
  -1   5  14       60.85       56.37      1.61 o 
   0   5  14        0.10        0.00      1.81 o 
   1   5  14      104.81      105.60      2.02 o 
   2   5  14       13.30       13.55      1.21 o 
   3   5  14       62.15       63.51      1.62 o 
   4   5  14       11.05       14.92      1.21 o 
   5   5  14       22.97       27.43      1.59 o 
   6   5  14      379.09      410.90      5.86 o 
   7   5  14       27.46       31.44      1.65 o 
   8   5  14       76.44       79.56      1.69 o 
   9   5  14       10.02       10.59      1.19 o 
  10   5  14       21.68       24.50      1.14 o 
  11   5  14        2.00        1.20      1.40 o 
 -10   6  14       11.04        9.24      0.91 o 
  -9   6  14        2.70        4.02      1.46 o 
  -8   6  14        7.68        6.83      1.12 o 
  -7   6  14       48.33       45.26      1.54 o 
  -6   6  14       65.11       59.91      1.66 o 
  -5   6  14       66.35       59.82      1.75 o 
  -4   6  14        9.13        8.35      1.09 o 
  -3   6  14       10.26        9.10      1.11 o 
  -2   6  14        0.02       -1.88      1.88 o 
  -1   6  14       42.90       43.80      1.52 o 
   0   6  14        0.01        1.04      1.70 o 
   1   6  14       14.97       18.37      1.31 o 
   2   6  14       13.01       14.36      1.10 o 
   3   6  14       12.61       11.81      1.25 o 
   4   6  14       14.73       15.94      1.20 o 
   5   6  14        2.51        5.48      1.13 o 
   6   6  14        5.52        5.92      1.77 o 
   7   6  14       20.21       27.17      1.32 o 
   8   6  14        6.02        9.49      1.02 o 
   9   6  14        0.73       -0.37      1.28 o 
  -7   7  14       17.13        9.97      1.13 o 
  -6   7  14       16.28       11.30      1.10 o 
  -5   7  14       12.00        8.55      1.11 o 
  -4   7  14        6.43        2.63      1.56 o 
  -3   7  14       15.17       10.84      1.01 o 
  -2   7  14       20.29       13.67      1.04 o 
  -1   7  14       14.68        7.25      1.06 o 
   0   7  14        7.65        4.24      1.42 o 
   1   7  14       18.09       16.72      1.16 o 
   2   7  14        4.46        3.46      1.48 o 
   3   7  14        0.87        0.81      1.39 o 
   4   7  14        0.78        1.49      1.38 o 
   5   7  14        0.86       -0.09      2.83 o 
 -14   1  15       15.37       16.31      1.19 o 
 -13   1  15       11.29       12.95      1.33 o 
 -12   1  15        4.17        4.82      2.01 o 
 -11   1  15        3.34        2.62      1.82 o 
 -10   1  15       65.87       72.10      1.76 o 
  -9   1  15       46.44       48.16      1.47 o 
  -8   1  15       16.59       19.74      1.19 o 
  -7   1  15      185.25      175.20      3.47 o 
  -6   1  15      117.41      111.97      2.32 o 
  -5   1  15        3.93        4.68      0.80 o 
  -4   1  15       38.26       42.17      1.13 o 
  -3   1  15       89.12       82.00      1.67 o 
  -2   1  15        0.83        1.04      1.04 o 
  -1   1  15       50.18       43.88      1.02 o 
   0   1  15      110.65      102.38      1.95 o 
   1   1  15       40.58       40.67      0.94 o 
   2   1  15      172.10      171.20      2.83 o 
   3   1  15      458.36      414.50      4.50 o 
   4   1  15      281.89      258.21      3.81 o 
   5   1  15       51.06       54.61      1.36 o 
   6   1  15      506.39      461.79      5.52 o 
   7   1  15       42.32       32.73      1.42 o 
   8   1  15       20.83       20.37      1.52 o 
   9   1  15        1.07        2.99      1.99 o 
  10   1  15        0.32        1.01      1.82 o 
  11   1  15        1.99        0.79      1.96 o 
  12   1  15       16.66       13.52      1.26 o 
  13   1  15        0.21       -0.77      1.86 o 
  14   1  15        1.86        3.44      1.60 o 
  15   1  15        0.02        0.26      1.23 o 
 -15   2  15        5.46        4.90      1.51 o 
 -14   2  15        0.00        2.96      1.56 o 
 -13   2  15       14.19       12.80      1.26 o 
 -12   2  15      109.21      113.08      2.16 o 
 -11   2  15        5.31        4.25      2.02 o 
 -10   2  15        1.92        2.81      1.80 o 
  -9   2  15      122.20      130.40      2.71 o 
  -8   2  15      533.60      558.81      6.13 o 
  -7   2  15      536.68      556.06      6.09 o 
  -6   2  15      143.99      157.09      2.88 o 
  -5   2  15       74.46       82.22      1.64 o 
  -4   2  15      980.17      989.61      7.18 o 
  -3   2  15        1.64        2.96      0.81 o 
  -2   2  15       31.45       25.55      0.92 o 
  -1   2  15        9.74        7.11      0.78 o 
   0   2  15     1476.61     1512.27      8.49 o 
   1   2  15       88.12       85.92      1.73 o 
   2   2  15       28.66       25.94      0.97 o 
   3   2  15       63.42       61.98      1.31 o 
   4   2  15      227.39      239.77      3.89 o 
   5   2  15       41.84       36.90      1.32 o 
   6   2  15       35.35       38.80      1.42 o 
   7   2  15      211.58      198.39      3.61 o 
   8   2  15      278.66      291.11      4.99 o 
   9   2  15        8.06        6.27      2.02 o 
  10   2  15       35.36       36.01      1.60 o 
  11   2  15        1.39        3.96      1.13 o 
  12   2  15      115.82      120.65      2.36 o 
  13   2  15        2.00       -0.42      1.68 o 
  14   2  15        0.50        1.93      1.39 o 
 -15   3  15        0.11        1.39      1.29 o 
 -14   3  15       59.91       54.39      1.44 o 
 -13   3  15       23.88       23.02      1.43 o 
 -12   3  15       24.01       24.05      1.27 o 
 -11   3  15        0.73        0.59      1.76 o 
 -10   3  15       47.40       42.65      1.62 o 
  -9   3  15       18.43       16.95      1.41 o 
  -8   3  15       26.50       27.18      1.58 o 
  -7   3  15     1063.84     1114.80      8.85 o 
  -6   3  15      179.49      189.62      3.45 o 
  -5   3  15       39.84       39.17      1.38 o 
  -4   3  15       80.93       92.27      1.82 o 
  -3   3  15        7.86       10.70      0.96 o 
  -2   3  15      430.05      422.65      5.08 o 
  -1   3  15      120.48      118.79      2.48 o 
   0   3  15       76.77       78.26      1.56 o 
   1   3  15       87.16       76.32      1.58 o 
   2   3  15      304.56      293.67      4.28 o 
   3   3  15       16.97       16.56      1.01 o 
   4   3  15      190.83      202.10      3.92 o 
   5   3  15      322.92      336.01      5.07 o 
   6   3  15     1573.57     1626.24     11.06 o 
   7   3  15      417.41      411.78      5.89 o 
   8   3  15       25.34       27.15      1.62 o 
   9   3  15        2.65        5.17      1.99 o 
  10   3  15      178.75      180.68      3.41 o 
  11   3  15       32.58       29.84      1.36 o 
  12   3  15        4.93        4.60      1.73 o 
  13   3  15        0.14        1.48      1.36 o 
  14   3  15        6.27        7.19      0.81 o 
 -14   4  15        1.66        0.75      1.22 o 
 -13   4  15        0.81       -0.25      1.60 o 
 -12   4  15       40.36       39.97      1.50 o 
 -11   4  15       51.27       44.96      1.54 o 
 -10   4  15       25.82       31.89      1.50 o 
  -9   4  15      155.44      170.36      3.38 o 
  -8   4  15     1030.61     1099.75      9.22 o 
  -7   4  15      173.45      180.64      3.66 o 
  -6   4  15      968.73      981.08      8.68 o 
  -5   4  15       66.58       72.58      1.77 o 
  -4   4  15        8.19        9.39      1.15 o 
  -3   4  15        0.01        3.01      1.50 o 
  -2   4  15        0.19       -1.67      1.67 o 
  -1   4  15       15.91       16.05      1.29 o 
   0   4  15      725.60      683.25      6.93 o 
   1   4  15       53.85       48.45      1.50 o 
   2   4  15        7.23        5.32      1.90 o 
   3   4  15       50.58       59.99      1.55 o 
   4   4  15      424.43      405.16      5.63 o 
   5   4  15      116.56      138.24      2.83 o 
   6   4  15        0.83        2.23      2.23 o 
   7   4  15      163.17      167.44      3.42 o 
   8   4  15       87.00       88.50      1.93 o 
   9   4  15        6.84        3.05      1.97 o 
  10   4  15        1.32        2.56      1.76 o 
  11   4  15        4.52        4.74      1.08 o 
  12   4  15       90.10       88.79      1.72 o 
 -12   5  15        0.33        1.33      1.33 o 
 -11   5  15        4.60        2.55      1.53 o 
 -10   5  15        3.74        4.32      1.04 o 
  -9   5  15        9.32        6.19      2.01 o 
  -8   5  15       23.98       25.55      1.45 o 
  -7   5  15      630.36      646.86      7.03 o 
  -6   5  15       84.16       91.90      1.98 o 
  -5   5  15      103.25      101.81      2.01 o 
  -4   5  15       36.38       38.63      1.42 o 
  -3   5  15        1.33        2.43      1.82 o 
  -2   5  15       73.35       69.41      1.83 o 
  -1   5  15       11.21        8.70      1.21 o 
   0   5  15        7.27        9.01      1.21 o 
   1   5  15        3.12        0.81      1.62 o 
   2   5  15      158.63      146.90      2.85 o 
   3   5  15        0.14       -1.81      1.81 o 
   4   5  15       87.24       94.55      1.99 o 
   5   5  15      147.69      157.03      2.93 o 
   6   5  15      536.93      601.57      6.64 o 
   7   5  15      114.51      109.85      2.27 o 
   8   5  15       53.27       52.93      1.58 o 
   9   5  15        7.75        7.98      1.10 o 
  10   5  15       29.94       28.32      1.14 o 
  11   5  15        3.55        2.38      1.32 o 
 -10   6  15        0.10        0.28      1.19 o 
  -9   6  15        0.12       -0.34      1.45 o 
  -8   6  15       51.62       44.28      1.43 o 
  -7   6  15       82.04       78.37      1.74 o 
  -6   6  15      179.92      163.79      3.16 o 
  -5   6  15      219.72      210.98      4.03 o 
  -4   6  15        1.57        2.95      1.74 o 
  -3   6  15        0.21       -1.43      1.78 o 
  -2   6  15        0.15        1.09      1.63 o 
  -1   6  15       35.93       31.60      1.46 o 
   0   6  15      121.22      127.62      2.55 o 
   1   6  15       64.51       64.56      1.62 o 
   2   6  15        3.45        4.05      1.76 o 
   3   6  15        0.47        0.34      1.53 o 
   4   6  15       19.48       17.30      1.29 o 
   5   6  15       11.90       14.00      1.20 o 
   6   6  15       60.04       72.06      1.64 o 
   7   6  15        6.76        6.49      1.08 o 
   8   6  15        7.49        5.66      0.91 o 
  -6   7  15        0.00        0.45      1.35 o 
  -5   7  15       96.45       74.17      1.41 o 
  -4   7  15       19.55       16.72      0.98 o 
  -3   7  15        7.56        5.20      1.04 o 
  -2   7  15        0.55        1.55      1.43 o 
  -1   7  15        6.72        4.60      1.45 o 
   0   7  15        0.00       -0.85      1.39 o 
   1   7  15       25.70       33.05      1.18 o 
   2   7  15        2.91        1.57      1.46 o 
   3   7  15        1.71        1.99      1.26 o 
   4   7  15        0.05       -0.95      1.33 o 
   5   7  15       37.26       43.33      1.08 o 
 -14   0  16       15.92       11.28      1.16 o 
 -13   0  16      145.00      123.67      2.64 o 
 -12   0  16       88.43       76.53      1.80 o 
 -11   0  16      113.64      110.70      2.23 o 
 -10   0  16       19.43       28.80      1.38 o 
  -9   0  16      256.42      208.45      4.15 o 
  -8   0  16      102.90       94.79      1.93 o 
  -7   0  16      704.82      712.49      6.48 o 
  -6   0  16      522.81      529.19      5.51 o 
  -5   0  16      177.01      169.76      3.09 o 
  -4   0  16      140.09      134.51      2.38 o 
  -3   0  16        5.10        4.88      0.63 o 
  -2   0  16        0.14        1.94      1.09 o 
  -1   0  16      151.81      180.97      2.89 o 
   0   0  16      183.36      242.38      3.28 o 
   1   0  16       45.74       37.26      0.99 o 
   2   0  16        9.89        3.61      1.16 o 
   3   0  16      381.25      338.78      4.16 o 
   4   0  16      171.99      178.68      3.24 o 
   5   0  16     1068.29     1029.15      7.72 o 
   6   0  16      310.91      289.89      4.48 o 
   7   0  16      398.10      401.17      5.38 o 
   8   0  16       30.90       33.41      1.55 o 
   9   0  16       70.64       67.59      1.82 o 
  10   0  16        0.04        0.00      0.00 o 
  11   0  16       10.95       12.15      1.35 o 
  12   0  16       81.18       61.86      1.57 o 
  13   0  16       10.73       12.67      1.18 o 
  14   0  16        0.00        2.18      1.49 o 
 -15   1  16        2.61        2.50      1.45 o 
 -14   1  16        4.68        5.32      1.13 o 
 -13   1  16      236.59      230.37      4.27 o 
 -12   1  16       53.97       46.43      1.59 o 
 -11   1  16       22.09       14.59      1.22 o 
 -10   1  16        3.21        5.57      1.19 o 
  -9   1  16       65.60       70.89      1.72 o 
  -8   1  16      214.49      225.92      4.14 o 
  -7   1  16        0.29        2.33      1.66 o 
  -6   1  16      539.12      575.66      5.69 o 
  -5   1  16     1285.81     1259.58      8.22 o 
  -4   1  16      451.44      479.33      4.87 o 
  -3   1  16       14.71       12.91      0.78 o 
  -2   1  16       27.02       24.96      0.89 o 
  -1   1  16       20.62       20.27      0.88 o 
   0   1  16       66.35       66.78      1.26 o 
   1   1  16       53.83       61.83      1.29 o 
   2   1  16        3.44        2.28      1.21 o 
   3   1  16        6.63        7.50      0.85 o 
   4   1  16       97.03      103.69      2.12 o 
   5   1  16        3.23       15.24      1.14 o 
   6   1  16     2114.24     2066.55     11.67 o 
   7   1  16     1374.79     1358.83      9.99 o 
   8   1  16     1603.66     1601.48     11.02 o 
   9   1  16      204.83      194.20      3.66 o 
  10   1  16        4.02        8.02      1.20 o 
  11   1  16       51.00       44.54      1.52 o 
  12   1  16        6.47       10.88      1.19 o 
  13   1  16        1.30        1.71      1.71 o 
  14   1  16       32.19       34.46      1.21 o 
 -16   2  16        0.20       -1.06      1.15 o 
 -15   2  16        0.30        0.23      1.39 o 
 -14   2  16        0.77        0.59      1.61 o 
 -13   2  16       63.59       57.74      1.56 o 
 -12   2  16       30.35       22.73      1.34 o 
 -11   2  16        2.90        7.02      1.20 o 
 -10   2  16       95.88       96.78      2.03 o 
  -9   2  16       21.18       20.76      1.38 o 
  -8   2  16      455.29      454.09      5.96 o 
  -7   2  16      369.63      383.01      5.26 o 
  -6   2  16     1382.61     1415.07      9.42 o 
  -5   2  16      131.12      121.36      2.56 o 
  -4   2  16      182.96      182.44      3.36 o 
  -3   2  16       20.89       19.69      1.02 o 
  -2   2  16       34.39       44.09      1.14 o 
  -1   2  16      266.33      290.65      3.98 o 
   0   2  16      443.24      425.76      4.75 o 
   1   2  16       12.71       12.70      0.87 o 
   2   2  16       27.36       26.16      1.05 o 
   3   2  16       40.66       41.20      1.25 o 
   4   2  16      111.16      106.88      2.32 o 
   5   2  16      997.82      959.72      8.01 o 
   6   2  16       11.26       14.49      1.30 o 
   7   2  16      698.96      698.99      7.40 o 
   8   2  16       72.25       73.01      1.82 o 
   9   2  16        0.01       -2.02      2.02 o 
  10   2  16       18.46       20.70      1.37 o 
  11   2  16        6.54        5.93      1.26 o 
  12   2  16       51.86       42.41      1.57 o 
  13   2  16        0.37       -0.63      1.52 o 
  14   2  16        0.29       -0.56      1.31 o 
 -15   3  16        0.77        1.52      1.25 o 
 -14   3  16        0.88       -1.57      1.57 o 
 -13   3  16      163.33      148.88      2.85 o 
 -12   3  16       22.46       20.41      1.38 o 
 -11   3  16       40.93       38.59      1.52 o 
 -10   3  16       16.57       16.17      1.20 o 
  -9   3  16       10.82       11.75      1.42 o 
  -8   3  16      224.08      246.55      4.64 o 
  -7   3  16       25.19       23.20      1.56 o 
  -6   3  16      319.72      337.48      5.13 o 
  -5   3  16       99.62       96.69      1.81 o 
  -4   3  16       69.64       82.88      1.57 o 
  -3   3  16      145.66      147.74      2.90 o 
  -2   3  16        1.72        1.50      1.50 o 
  -1   3  16        1.51        2.31      1.48 o 
   0   3  16       65.88       64.89      1.49 o 
   1   3  16        0.19       -1.51      1.51 o 
   2   3  16        3.42        5.18      1.04 o 
   3   3  16      288.93      285.61      4.51 o 
   4   3  16       14.54       16.32      1.30 o 
   5   3  16       36.34       33.73      1.54 o 
   6   3  16      637.23      662.59      7.32 o 
   7   3  16      751.17      765.40      7.90 o 
   8   3  16      612.70      632.85      7.20 o 
   9   3  16      197.74      205.99      3.71 o 
  10   3  16       58.56       63.86      1.80 o 
  11   3  16       26.66       25.94      1.27 o 
  12   3  16       36.00       39.62      1.44 o 
  13   3  16        1.68       -0.30      1.41 o 
 -14   4  16        0.25       -0.75      1.17 o 
 -13   4  16       35.31       31.58      1.25 o 
 -12   4  16        1.79        0.98      1.68 o 
 -11   4  16       12.44       12.52      1.14 o 
 -10   4  16       32.49       29.62      1.44 o 
  -9   4  16        0.30        1.35      1.93 o 
  -8   4  16       45.78       42.81      1.80 o 
  -7   4  16       89.38      105.15      2.23 o 
  -6   4  16      207.90      214.62      4.07 o 
  -5   4  16      109.25      113.26      2.21 o 
  -4   4  16        0.70       -1.97      1.97 o 
  -3   4  16        0.41        3.30      1.75 o 
  -2   4  16       14.24       16.15      1.15 o 
  -1   4  16       27.95       30.46      1.34 o 
   0   4  16      512.47      498.02      6.06 o 
   1   4  16        0.02        0.39      1.74 o 
   2   4  16        1.73        2.74      1.76 o 
   3   4  16       87.85       90.89      1.99 o 
   4   4  16        4.40        6.44      2.21 o 
   5   4  16      259.18      278.19      4.91 o 
   6   4  16       39.57       47.11      1.81 o 
   7   4  16      142.73      157.18      2.95 o 
   8   4  16       17.03       17.05      1.30 o 
   9   4  16        2.75        3.22      1.86 o 
  10   4  16        4.05        5.33      1.18 o 
  11   4  16        0.01        0.25      1.47 o 
  12   4  16        6.76        7.81      0.94 o 
 -12   5  16        5.15        3.70      1.29 o 
 -11   5  16        1.21        1.17      1.40 o 
 -10   5  16       22.17       21.15      1.11 o 
  -9   5  16       14.06       10.26      1.26 o 
  -8   5  16       93.58       85.03      1.74 o 
  -7   5  16        0.57       -0.18      4.42 o 
  -6   5  16      123.25      125.94      2.51 o 
  -5   5  16       36.75       36.67      1.58 o 
  -4   5  16       30.10       30.19      1.40 o 
  -3   5  16       61.37       58.07      1.61 o 
  -2   5  16       47.21       42.86      1.62 o 
  -1   5  16        5.43        3.84      1.82 o 
   0   5  16       54.16       47.04      1.62 o 
   1   5  16       22.68       20.77      1.41 o 
   2   5  16        1.78       -1.80      2.00 o 
   3   5  16        2.87        2.58      1.78 o 
   4   5  16       61.08       71.73      1.75 o 
   5   5  16       53.97       57.97      1.69 o 
   6   5  16      172.55      194.27      3.57 o 
   7   5  16       77.90       92.62      1.80 o 
   8   5  16       22.01       19.71      1.31 o 
   9   5  16       12.63       15.74      1.12 o 
  10   5  16        4.70        7.99      0.91 o 
 -10   6  16        0.59        1.30      1.06 o 
  -9   6  16        0.19        0.00      0.00 o 
  -8   6  16        1.81        1.78      1.43 o 
  -7   6  16       32.99       33.16      1.34 o 
  -6   6  16       39.88       37.47      1.62 o 
  -5   6  16        2.21        1.72      1.88 o 
  -4   6  16       25.31       23.67      1.32 o 
  -3   6  16        5.17        4.24      1.02 o 
  -2   6  16        4.94        4.49      1.73 o 
  -1   6  16        7.25        6.08      1.91 o 
   0   6  16      308.53      304.70      4.70 o 
   1   6  16        9.63       11.79      1.20 o 
   2   6  16        1.61        3.16      1.00 o 
   3   6  16        7.82        9.90      1.12 o 
   4   6  16        5.05        6.32      1.05 o 
   5   6  16       37.37       46.68      1.39 o 
   6   6  16        3.55        2.86      1.62 o 
   7   6  16       45.12       52.26      1.29 o 
   8   6  16        5.29        6.18      0.88 o 
  -5   7  16        1.89        0.80      1.34 o 
  -4   7  16        0.22        0.49      1.27 o 
  -3   7  16        5.46        4.68      0.83 o 
  -2   7  16        8.49        5.83      0.86 o 
  -1   7  16        0.07        0.11      2.63 o 
   0   7  16        7.77        5.44      0.93 o 
   1   7  16        1.43        0.32      1.37 o 
   2   7  16        7.60        6.62      0.90 o 
   3   7  16        0.03       -1.20      1.20 o 
   4   7  16        4.71        6.36      0.83 o 
 -15   1  17        2.00        3.62      1.45 o 
 -14   1  17       15.27       15.59      1.21 o 
 -13   1  17        3.56        2.82      1.76 o 
 -12   1  17        7.57        7.73      1.16 o 
 -11   1  17        3.05        4.03      1.81 o 
 -10   1  17       22.26       24.01      1.41 o 
  -9   1  17       13.75       15.47      1.37 o 
  -8   1  17       18.26       15.30      1.31 o 
  -7   1  17       34.64       29.91      1.41 o 
  -6   1  17      207.60      204.98      3.83 o 
  -5   1  17        0.18        4.36      1.40 o 
  -4   1  17      100.14       99.98      1.93 o 
  -3   1  17      148.86      143.50      2.58 o 
  -2   1  17      890.09      895.20      6.76 o 
  -1   1  17       32.00       37.22      1.10 o 
   0   1  17       14.29       17.61      0.90 o 
   1   1  17       83.83       89.78      1.84 o 
   2   1  17      294.13      296.75      4.00 o 
   3   1  17       52.10       53.43      1.23 o 
   4   1  17        0.50        0.16      2.93 o 
   5   1  17       54.57       56.21      1.56 o 
   6   1  17       40.36       38.50      1.66 o 
   7   1  17       96.85       85.76      2.14 o 
   8   1  17       13.65       13.05      1.41 o 
   9   1  17        7.99       11.12      1.21 o 
  10   1  17       78.23       78.87      1.77 o 
  11   1  17        0.15       -0.54      1.99 o 
  12   1  17       13.24       12.32      1.26 o 
  13   1  17        0.56        1.67      1.54 o 
  14   1  17       11.87       14.42      1.05 o 
 -15   2  17        6.84        7.14      0.94 o 
 -14   2  17       60.85       53.10      1.36 o 
 -13   2  17        2.07        4.74      1.63 o 
 -12   2  17       31.36       31.89      1.47 o 
 -11   2  17        1.55        0.59      1.97 o 
 -10   2  17       42.76       42.54      1.62 o 
  -9   2  17        8.66        7.63      1.21 o 
  -8   2  17      309.91      297.93      4.93 o 
  -7   2  17       55.96       66.27      1.87 o 
  -6   2  17      995.37      977.57      8.13 o 
  -5   2  17       13.27       16.79      1.19 o 
  -4   2  17      142.71      146.68      2.78 o 
  -3   2  17        4.18        3.61      1.41 o 
  -2   2  17       86.63       93.26      1.85 o 
  -1   2  17      213.21      211.68      3.53 o 
   0   2  17      611.66      609.61      5.88 o 
   1   2  17      116.56      114.43      2.19 o 
   2   2  17       93.78       87.40      1.78 o 
   3   2  17       71.07       75.66      1.51 o 
   4   2  17      358.27      341.91      4.81 o 
   5   2  17      175.43      156.91      3.16 o 
   6   2  17      280.45      285.83      4.88 o 
   7   2  17       16.47       21.79      1.40 o 
   8   2  17       41.75       37.91      1.82 o 
   9   2  17        0.43        3.78      1.99 o 
  10   2  17       13.30       11.85      1.32 o 
  11   2  17       14.24       15.21      1.18 o 
  12   2  17       12.78        9.45      1.15 o 
  13   2  17        0.00        0.00      0.00 o 
 -14   3  17       45.95       39.12      1.21 o 
 -13   3  17       22.48       20.14      1.25 o 
 -12   3  17       36.75       36.37      1.31 o 
 -11   3  17        6.46        8.41      1.10 o 
 -10   3  17      126.45      124.85      2.55 o 
  -9   3  17       36.78       42.77      1.61 o 
  -8   3  17       97.67       95.78      2.03 o 
  -7   3  17      584.33      597.68      6.92 o 
  -6   3  17     1044.95     1109.84      9.08 o 
  -5   3  17      290.64      286.09      4.76 o 
  -4   3  17        7.50        7.70      1.10 o 
  -3   3  17      349.36      371.76      5.08 o 
  -2   3  17      477.80      478.46      5.56 o 
  -1   3  17       63.67       55.97      1.40 o 
   0   3  17       83.43       80.91      1.59 o 
   1   3  17      212.71      203.82      3.95 o 
   2   3  17      481.05      456.14      5.75 o 
   3   3  17      115.27      117.87      2.26 o 
   4   3  17      104.30      100.28      1.94 o 
   5   3  17      212.58      229.07      4.59 o 
   6   3  17       56.91       55.39      1.82 o 
   7   3  17       23.43       18.00      1.62 o 
   8   3  17        4.48        6.12      2.17 o 
   9   3  17        0.50        1.31      1.86 o 
  10   3  17       60.40       57.53      1.52 o 
  11   3  17        0.00        1.31      1.60 o 
  12   3  17        4.02        3.28      1.52 o 
  13   3  17        0.02        1.21      1.21 o 
 -13   4  17        1.27        2.35      1.33 o 
 -12   4  17       20.16       17.66      1.16 o 
 -11   4  17       12.52       13.41      1.22 o 
 -10   4  17       86.46       88.74      1.72 o 
  -9   4  17        3.47       -1.49      2.05 o 
  -8   4  17       18.47       14.48      1.37 o 
  -7   4  17        1.54        0.40      2.21 o 
  -6   4  17      537.57      588.57      6.81 o 
  -5   4  17        1.00        3.03      2.22 o 
  -4   4  17      595.96      600.09      6.77 o 
  -3   4  17        1.98        4.38      1.79 o 
  -2   4  17      248.41      243.35      4.39 o 
  -1   4  17       23.85       27.22      1.38 o 
   0   4  17      403.55      411.12      5.71 o 
   1   4  17       19.94       22.05      1.19 o 
   2   4  17        2.45        1.80      1.80 o 
   3   4  17        6.21        6.05      1.21 o 
   4   4  17      208.21      217.48      4.28 o 
   5   4  17       44.01       46.98      1.61 o 
   6   4  17      121.76      116.26      2.38 o 
   7   4  17       51.70       56.77      1.70 o 
   8   4  17       33.62       36.24      1.41 o 
   9   4  17        6.12        8.03      1.10 o 
  10   4  17       35.73       38.47      1.35 o 
  11   4  17        1.36       -0.54      1.41 o 
 -12   5  17       21.72       14.90      0.90 o 
 -11   5  17       12.64       12.60      0.95 o 
 -10   5  17       15.01       12.16      1.15 o 
  -9   5  17       10.04        9.87      1.03 o 
  -8   5  17       53.74       45.64      1.47 o 
  -7   5  17       69.91       56.76      1.76 o 
  -6   5  17      406.61      416.06      5.64 o 
  -5   5  17      246.98      243.40      4.64 o 
  -4   5  17        1.09        1.95      1.95 o 
  -3   5  17        6.51        9.10      1.19 o 
  -2   5  17       86.43       74.50      1.80 o 
  -1   5  17       21.73       20.37      1.40 o 
   0   5  17       22.88       22.43      1.40 o 
   1   5  17       37.97       43.87      1.59 o 
   2   5  17       86.45       83.24      1.77 o 
   3   5  17       11.90       15.02      1.16 o 
   4   5  17       18.61       20.19      1.31 o 
   5   5  17       48.13       46.09      1.61 o 
   6   5  17       58.16       59.78      1.67 o 
   7   5  17       14.66       16.36      1.36 o 
   8   5  17        0.10       -0.40      1.59 o 
   9   5  17        3.20        3.68      1.45 o 
  10   5  17        6.76        3.76      1.31 o 
  -9   6  17        2.47        3.77      0.81 o 
  -8   6  17        0.66       -0.32      1.40 o 
  -7   6  17        0.62       -0.98      1.59 o 
  -6   6  17      289.89      266.67      4.11 o 
  -5   6  17        2.52        5.10      1.60 o 
  -4   6  17       37.90       33.66      1.38 o 
  -3   6  17        3.65        2.38      1.59 o 
  -2   6  17       26.78       20.14      1.30 o 
  -1   6  17       18.52       16.86      1.15 o 
   0   6  17      106.41      103.03      2.11 o 
   1   6  17        0.20        3.04      1.60 o 
   2   6  17        3.65        3.72      1.71 o 
   3   6  17        0.45       -0.30      1.48 o 
   4   6  17        9.45        8.01      1.10 o 
   5   6  17       11.46       15.36      1.13 o 
   6   6  17       22.16       24.60      1.11 o 
   7   6  17        0.72        0.75      1.32 o 
  -4   7  17        1.96       -0.69      1.20 o 
  -3   7  17        0.73       -0.92      1.20 o 
  -2   7  17        0.42        1.15      1.15 o 
  -1   7  17        5.45        2.72      1.26 o 
   0   7  17        0.53        0.05      1.25 o 
   1   7  17        3.11        3.54      1.21 o 
   2   7  17        0.58        0.96      1.14 o 
 -15   0  18       10.54        8.83      1.03 o 
 -14   0  18        0.01        3.92      1.60 o 
 -13   0  18        6.09        5.48      1.71 o 
 -12   0  18      154.00      147.62      2.86 o 
 -11   0  18      111.00       95.03      2.01 o 
 -10   0  18        7.69        5.26      2.02 o 
  -9   0  18      170.09      173.11      3.39 o 
  -8   0  18      623.39      639.72      6.83 o 
  -7   0  18        0.05        2.35      1.81 o 
  -6   0  18     2166.88     2153.14     11.86 o 
  -5   0  18     1295.61     1391.77      9.21 o 
  -4   0  18       32.07       30.09      1.24 o 
  -3   0  18      113.81      106.13      2.25 o 
  -2   0  18      267.70      216.57      3.54 o 
  -1   0  18       22.68       27.53      1.01 o 
   0   0  18      646.22      647.45      5.91 o 
   1   0  18       21.61       17.72      0.89 o 
   2   0  18       96.64       96.66      1.86 o 
   3   0  18       79.98       59.83      1.46 o 
   4   0  18      201.83      203.64      3.77 o 
   5   0  18     1021.18      961.53      8.03 o 
   6   0  18        4.59        8.90      1.33 o 
   7   0  18       53.23       54.62      1.78 o 
   8   0  18     1857.47     1857.32     12.09 o 
   9   0  18        0.27        1.20      1.81 o 
  10   0  18      231.94      223.64      4.45 o 
  11   0  18        3.64        6.10      1.92 o 
  12   0  18       18.58       17.63      1.34 o 
  13   0  18       12.55       11.91      1.07 o 
  14   0  18        0.29        2.23      1.20 o 
 -15   1  18        3.94        7.44      0.98 o 
 -14   1  18       19.51       15.30      1.12 o 
 -13   1  18       36.15       38.09      1.34 o 
 -12   1  18      167.16      152.58      3.19 o 
 -11   1  18        7.85        8.94      1.19 o 
 -10   1  18       79.47       87.10      1.83 o 
  -9   1  18       97.30      108.79      2.21 o 
  -8   1  18     1139.55     1158.60      9.27 o 
  -7   1  18     1454.36     1560.67     10.32 o 
  -6   1  18     1602.96     1632.19     10.42 o 
  -5   1  18      457.74      414.01      5.10 o 
  -4   1  18        1.99        2.87      0.80 o 
  -3   1  18      221.80      209.61      3.58 o 
  -2   1  18      130.71      131.15      2.43 o 
  -1   1  18      198.35      184.65      3.32 o 
   0   1  18      109.77      106.79      2.12 o 
   1   1  18      174.42      168.16      3.25 o 
   2   1  18      411.33      428.41      5.01 o 
   3   1  18       17.00       20.57      1.16 o 
   4   1  18      879.97      842.21      7.38 o 
   5   1  18     1746.00     1712.74     10.94 o 
   6   1  18      379.52      337.94      5.27 o 
   7   1  18     2877.32     2932.13     15.18 o 
   8   1  18       50.46       46.24      1.83 o 
   9   1  18        9.64        9.78      1.40 o 
  10   1  18        0.10        1.89      1.89 o 
  11   1  18       19.78       17.35      1.19 o 
  12   1  18       42.98       46.24      1.45 o 
  13   1  18        4.03        7.17      1.02 o 
 -15   2  18        3.46        1.12      1.31 o 
 -14   2  18        1.70       -0.87      1.50 o 
 -13   2  18       17.17       16.35      1.22 o 
 -12   2  18       50.23       46.80      1.58 o 
 -11   2  18        9.28        5.18      2.11 o 
 -10   2  18        0.02        3.41      1.80 o 
  -9   2  18       54.69       56.18      1.62 o 
  -8   2  18      487.95      511.25      6.30 o 
  -7   2  18        3.68        1.16      2.13 o 
  -6   2  18      693.31      700.97      7.08 o 
  -5   2  18      771.59      776.37      7.20 o 
  -4   2  18      201.97      208.51      3.84 o 
  -3   2  18       38.55       45.00      1.35 o 
  -2   2  18      203.34      196.21      3.66 o 
  -1   2  18       34.86       84.46      1.64 o 
   0   2  18      547.05      534.76      5.73 o 
   1   2  18      179.60      180.77      3.04 o 
   2   2  18      341.42      353.87      4.89 o 
   3   2  18      297.45      297.85      4.69 o 
   4   2  18        8.20        8.17      1.30 o 
   5   2  18      357.05      356.93      5.27 o 
   6   2  18        3.72        5.77      2.19 o 
   7   2  18        2.70        3.44      2.02 o 
   8   2  18      806.20      810.36      8.07 o 
   9   2  18       23.21       25.53      1.35 o 
  10   2  18       67.54       70.59      1.79 o 
  11   2  18        9.25        5.31      1.88 o 
  12   2  18        0.09       -1.16      1.55 o 
  13   2  18       20.59       17.55      0.98 o 
 -14   3  18       17.01       11.72      0.98 o 
 -13   3  18       27.03       27.52      1.27 o 
 -12   3  18       42.17       39.08      1.38 o 
 -11   3  18       23.95       24.56      1.22 o 
 -10   3  18       35.93       33.16      1.52 o 
  -9   3  18      188.06      205.56      3.80 o 
  -8   3  18      227.05      224.05      3.87 o 
  -7   3  18      905.68      946.53      8.56 o 
  -6   3  18     1085.28     1179.49      9.53 o 
  -5   3  18      480.05      481.70      5.96 o 
  -4   3  18       10.14       12.04      1.34 o 
  -3   3  18      244.38      266.81      4.36 o 
  -2   3  18       19.45       10.57      1.11 o 
  -1   3  18       43.35       45.46      1.29 o 
   0   3  18       80.28       67.87      1.67 o 
   1   3  18        2.28        5.06      1.69 o 
   2   3  18       63.30       76.38      1.72 o 
   3   3  18       58.03       55.37      1.56 o 
   4   3  18      541.78      564.48      6.69 o 
   5   3  18      923.73      956.94      8.55 o 
   6   3  18       50.85       48.65      1.82 o 
   7   3  18     1233.37     1283.24     10.00 o 
   8   3  18        7.57        6.30      2.29 o 
   9   3  18       12.93       15.36      1.24 o 
  10   3  18        3.83        2.81      1.72 o 
  11   3  18        1.02        1.83      1.57 o 
  12   3  18        0.01       -1.43      1.43 o 
 -13   4  18        3.18        3.80      1.18 o 
 -12   4  18        0.17        1.52      1.40 o 
 -11   4  18       13.97       11.15      1.13 o 
 -10   4  18        0.22        0.65      1.78 o 
  -9   4  18       39.98       41.47      1.42 o 
  -8   4  18       16.64       13.26      1.33 o 
  -7   4  18        0.92       -0.98      2.16 o 
  -6   4  18      324.91      352.11      5.49 o 
  -5   4  18      421.75      452.63      6.16 o 
  -4   4  18       70.14       65.33      1.83 o 
  -3   4  18       48.87       48.93      1.62 o 
  -2   4  18       11.11       12.28      1.21 o 
  -1   4  18      117.49      116.27      2.42 o 
   0   4  18      187.53      178.27      3.44 o 
   1   4  18       32.85       35.75      1.41 o 
   2   4  18        0.09        0.40      1.82 o 
   3   4  18        5.75        6.27      1.21 o 
   4   4  18        5.96        8.04      1.21 o 
   5   4  18       25.19       26.88      1.38 o 
   6   4  18       36.43       37.98      1.53 o 
   7   4  18        3.33       -1.98      2.16 o 
   8   4  18      197.97      206.16      3.97 o 
   9   4  18        5.93        4.18      1.73 o 
  10   4  18        6.81        6.51      0.96 o 
  11   4  18        4.50        6.03      0.85 o 
 -11   5  18        0.56       -1.31      1.31 o 
 -10   5  18        9.16        7.89      1.04 o 
  -9   5  18        8.15        7.59      1.08 o 
  -8   5  18       24.18       31.07      1.37 o 
  -7   5  18       44.38       48.80      1.49 o 
  -6   5  18      236.38      229.30      4.27 o 
  -5   5  18        1.13       -2.02      2.02 o 
  -4   5  18       49.05       45.42      1.51 o 
  -3   5  18        6.52        7.11      1.15 o 
  -2   5  18       19.66       22.13      1.36 o 
  -1   5  18       10.54        8.76      1.17 o 
   0   5  18        6.92        6.08      1.61 o 
   1   5  18       33.68       29.49      1.35 o 
   2   5  18        8.52       11.75      1.14 o 
   3   5  18        1.92        0.92      1.66 o 
   4   5  18       88.56      102.67      1.96 o 
   5   5  18        9.28       11.21      1.17 o 
   6   5  18        3.16        2.62      1.85 o 
   7   5  18      496.08      522.61      5.49 o 
   8   5  18        8.08       11.52      1.07 o 
   9   5  18        0.02        0.10      2.52 o 
  -8   6  18        4.92        4.28      1.33 o 
  -7   6  18       37.45       32.78      1.21 o 
  -6   6  18       51.11       41.17      1.48 o 
  -5   6  18       26.54       25.77      1.34 o 
  -4   6  18        3.91        4.67      0.99 o 
  -3   6  18        6.41        4.85      1.62 o 
  -2   6  18       16.33       10.24      1.20 o 
  -1   6  18       60.64       50.33      1.52 o 
   0   6  18       31.36       32.02      1.36 o 
   1   6  18       28.10       31.78      1.33 o 
   2   6  18       31.03       29.92      1.28 o 
   3   6  18        3.29        1.75      1.62 o 
   4   6  18        0.00        0.75      1.37 o 
   5   6  18        6.58        9.64      1.01 o 
   6   6  18        2.31        0.19      1.36 o 
  -2   7  18        2.70        3.80      1.16 o 
  -1   7  18        7.56        1.09      1.18 o 
   0   7  18        1.45        2.20      1.16 o 
 -15   1  19        0.77        1.75      1.26 o 
 -14   1  19        1.20        0.26      1.41 o 
 -13   1  19        0.23       -1.56      1.56 o 
 -12   1  19       34.28       30.49      1.43 o 
 -11   1  19        4.87        6.18      1.16 o 
 -10   1  19       31.92       31.99      1.41 o 
  -9   1  19       13.22       13.15      1.42 o 
  -8   1  19        9.57       13.12      1.39 o 
  -7   1  19       95.34       80.70      2.12 o 
  -6   1  19      213.17      209.16      3.54 o 
  -5   1  19      162.20      162.26      3.22 o 
  -4   1  19      246.72      238.97      4.15 o 
  -3   1  19       40.33       38.84      1.33 o 
  -2   1  19        0.10        1.14      1.31 o 
  -1   1  19        0.16       -0.16      2.60 o 
   0   1  19       69.03       63.72      1.47 o 
   1   1  19       23.76       24.97      1.17 o 
   2   1  19       29.71       31.85      1.20 o 
   3   1  19       26.11       16.33      1.24 o 
   4   1  19       25.19       21.07      1.29 o 
   5   1  19       99.49       97.58      2.12 o 
   6   1  19       14.21       17.08      1.59 o 
   7   1  19      121.49      123.27      2.44 o 
   8   1  19        6.80        8.05      1.21 o 
   9   1  19        8.73       10.07      1.16 o 
  10   1  19        0.05        2.86      1.79 o 
  11   1  19        5.80        5.64      1.88 o 
  12   1  19        0.23        2.20      1.55 o 
  13   1  19        0.05       -0.20      1.38 o 
 -15   2  19        0.41        1.30      1.14 o 
 -14   2  19        4.03        1.46      1.46 o 
 -13   2  19        0.08        1.13      1.55 o 
 -12   2  19       38.37       46.03      1.49 o 
 -11   2  19       38.33       41.83      1.47 o 
 -10   2  19        3.88        2.94      2.16 o 
  -9   2  19       13.45       10.49      1.41 o 
  -8   2  19        1.16        3.44      2.22 o 
  -7   2  19       35.75       33.47      1.59 o 
  -6   2  19       43.42       46.42      1.75 o 
  -5   2  19      218.89      218.36      4.37 o 
  -4   2  19      489.43      476.86      5.78 o 
  -3   2  19        6.93        9.85      1.07 o 
  -2   2  19       31.32       31.08      1.24 o 
  -1   2  19       81.96       95.59      1.94 o 
   0   2  19      757.21      761.57      7.08 o 
   1   2  19       11.55       12.35      1.07 o 
   2   2  19        0.23        0.18      3.29 o 
   3   2  19       22.84       25.79      1.32 o 
   4   2  19      255.50      255.06      4.69 o 
   5   2  19       36.18       36.83      1.59 o 
   6   2  19       13.02       11.93      1.41 o 
   7   2  19       22.88       23.83      1.62 o 
   8   2  19       87.99       85.49      1.97 o 
   9   2  19        3.60        5.17      1.85 o 
  10   2  19        0.02       -0.50      1.83 o 
  11   2  19        5.15        7.24      0.99 o 
  12   2  19       21.57       26.57      1.14 o 
  13   2  19        3.27        4.70      0.82 o 
 -14   3  19        3.21        1.29      1.20 o 
 -13   3  19        3.34        2.18      1.49 o 
 -12   3  19       67.77       61.97      1.56 o 
 -11   3  19        0.05        0.33      1.63 o 
 -10   3  19      126.64      119.45      2.36 o 
  -9   3  19       43.64       50.43      1.74 o 
  -8   3  19       62.51       61.66      1.80 o 
  -7   3  19        1.36       -0.61      2.43 o 
  -6   3  19      341.25      350.95      5.32 o 
  -5   3  19        0.12        0.00      0.00 o 
  -4   3  19      124.25      130.03      2.77 o 
  -3   3  19        5.71        4.87      1.75 o 
  -2   3  19      171.91      173.48      3.31 o 
  -1   3  19       19.83       14.07      1.16 o 
   0   3  19       98.57       94.04      1.94 o 
   1   3  19        1.58        1.17      1.75 o 
   2   3  19      110.55      115.64      2.38 o 
   3   3  19        8.69       10.19      1.20 o 
   4   3  19        4.49        5.05      2.02 o 
   5   3  19       21.00       26.52      1.42 o 
   6   3  19      188.42      202.49      3.82 o 
   7   3  19       66.89       70.51      1.94 o 
   8   3  19       31.69       29.24      1.45 o 
   9   3  19        0.47        1.31      1.64 o 
  10   3  19       10.17       12.63      1.14 o 
  11   3  19       19.16       25.50      1.16 o 
  12   3  19        2.58        1.39      1.22 o 
 -12   4  19       34.77       31.92      1.15 o 
 -11   4  19       11.10       10.94      1.16 o 
 -10   4  19        0.41        0.90      1.50 o 
  -9   4  19        0.33        0.00      0.00 o 
  -8   4  19        0.57       -0.18      3.62 o 
  -7   4  19      120.80      120.93      2.49 o 
  -6   4  19       14.49       15.73      1.38 o 
  -5   4  19      125.74      130.84      2.61 o 
  -4   4  19       88.09       89.04      2.02 o 
  -3   4  19        1.98        3.24      1.82 o 
  -2   4  19        0.02        1.01      1.62 o 
  -1   4  19       41.78       50.48      1.62 o 
   0   4  19      414.60      385.12      5.65 o 
   1   4  19       17.76       20.45      1.21 o 
   2   4  19       37.62       34.14      1.41 o 
   3   4  19        0.08        3.80      1.80 o 
   4   4  19       37.14       35.66      1.38 o 
   5   4  19        7.65        7.63      1.14 o 
   6   4  19       18.75       15.24      1.27 o 
   7   4  19        0.25       -1.85      1.85 o 
   8   4  19      155.00      154.04      2.88 o 
   9   4  19        8.12        9.19      1.04 o 
  10   4  19        0.59        2.21      1.26 o 
 -11   5  19        0.11       -0.24      1.14 o 
 -10   5  19       33.50       21.38      1.03 o 
  -9   5  19        5.58        6.14      0.98 o 
  -8   5  19       32.54       30.65      1.40 o 
  -7   5  19        2.78        4.16      2.00 o 
  -6   5  19       42.65       37.76      1.49 o 
  -5   5  19       21.18       17.06      1.22 o 
  -4   5  19        4.70        4.86      1.80 o 
  -3   5  19        0.77        1.29      1.66 o 
  -2   5  19       24.65       21.82      1.31 o 
  -1   5  19        1.94        0.19      3.37 o 
   0   5  19       52.02       44.91      1.49 o 
   1   5  19        2.17        1.29      1.84 o 
   2   5  19        1.56        3.96      1.62 o 
   3   5  19       12.59       13.41      1.05 o 
   4   5  19        0.19       -1.16      1.66 o 
   5   5  19        0.33        2.63      1.70 o 
   6   5  19        9.10        9.54      1.26 o 
   7   5  19       85.02       94.71      1.86 o 
   8   5  19        2.45        3.11      1.45 o 
   9   5  19        9.62       11.07      0.90 o 
  -8   6  19        4.40        2.38      1.23 o 
  -7   6  19       14.78       12.33      0.97 o 
  -6   6  19       16.34       12.30      1.10 o 
  -5   6  19       13.99       14.90      1.08 o 
  -4   6  19       14.46        9.75      1.03 o 
  -3   6  19        7.17        3.48      1.47 o 
  -2   6  19        1.85        0.00      0.00 o 
  -1   6  19        8.32        5.54      1.11 o 
   0   6  19       16.13        7.02      1.41 o 
   1   6  19        0.11       -0.80      1.47 o 
   2   6  19        2.13        3.34      1.54 o 
   3   6  19        0.41       -0.48      1.32 o 
   4   6  19        0.36        2.86      1.32 o 
   5   6  19        5.40        6.73      0.88 o 
   6   6  19        0.12        1.32      1.24 o 
 -15   0  20        1.29        1.16      1.25 o 
 -14   0  20       22.05       17.97      1.09 o 
 -13   0  20       48.73       51.93      1.49 o 
 -12   0  20       16.94       13.24      1.20 o 
 -11   0  20        0.22        0.57      1.89 o 
 -10   0  20       19.60       21.29      1.39 o 
  -9   0  20      262.42      269.97      4.90 o 
  -8   0  20     1458.01     1566.33     11.01 o 
  -7   0  20      837.64      916.20      8.30 o 
  -6   0  20      719.66      771.13      7.43 o 
  -5   0  20     2451.55     2526.95     13.44 o 
  -4   0  20      380.51      375.52      5.06 o 
  -3   0  20        2.19        2.43      1.39 o 
  -2   0  20      190.26      190.26      3.62 o 
  -1   0  20       11.79        8.52      1.02 o 
   0   0  20      496.58      492.32      5.68 o 
   1   0  20       62.43       53.25      1.40 o 
   2   0  20      405.16      390.23      5.08 o 
   3   0  20       77.57       70.80      1.66 o 
   4   0  20      228.59      193.88      3.46 o 
   5   0  20      620.27      570.77      6.64 o 
   6   0  20      140.20      161.79      3.03 o 
   7   0  20       17.71       13.77      1.42 o 
   8   0  20      260.32      254.57      4.81 o 
   9   0  20        0.95       -0.19      3.76 o 
  10   0  20        0.24        1.02      1.70 o 
  11   0  20       71.30       62.96      1.62 o 
  12   0  20       12.22       20.49      1.18 o 
  13   0  20        0.00        0.09      2.62 o 
 -15   1  20        8.75        8.00      0.84 o 
 -14   1  20        5.00        7.60      1.04 o 
 -13   1  20        5.35        1.87      1.72 o 
 -12   1  20       31.70       36.22      1.34 o 
 -11   1  20       32.49       28.43      1.49 o 
 -10   1  20       46.01       42.61      1.58 o 
  -9   1  20       17.08       15.36      1.41 o 
  -8   1  20       57.41       61.69      1.82 o 
  -7   1  20     2360.74     2490.46     13.78 o 
  -6   1  20       62.16       64.62      1.74 o 
  -5   1  20      370.48      380.26      5.32 o 
  -4   1  20      720.10      728.12      7.11 o 
  -3   1  20        8.60        8.54      1.07 o 
  -2   1  20      250.56      241.40      4.07 o 
  -1   1  20       19.20       15.02      1.05 o 
   0   1  20       91.86       90.27      1.76 o 
   1   1  20       11.32        9.98      1.07 o 
   2   1  20       18.44       19.35      1.10 o 
   3   1  20       23.73       23.67      1.31 o 
   4   1  20       81.91       75.86      1.75 o 
   5   1  20      801.49      818.19      7.98 o 
   6   1  20     3304.55     3438.32     16.71 o 
   7   1  20       90.27       89.49      2.02 o 
   8   1  20      105.39       99.37      1.97 o 
   9   1  20       62.03       69.18      1.66 o 
  10   1  20       77.07       71.42      1.66 o 
  11   1  20       33.75       30.63      1.28 o 
  12   1  20       14.89       21.62      1.13 o 
  13   1  20       16.12       20.90      0.90 o 
 -14   2  20        6.41        2.68      0.89 o 
 -13   2  20        8.73       11.78      1.02 o 
 -12   2  20        0.74        3.22      1.69 o 
 -11   2  20       13.56       15.69      1.22 o 
 -10   2  20       62.14       69.23      1.71 o 
  -9   2  20      162.64      163.39      3.39 o 
  -8   2  20      711.91      764.90      7.68 o 
  -7   2  20      586.65      600.38      6.81 o 
  -6   2  20      373.30      415.23      5.86 o 
  -5   2  20     1783.44     1824.12     11.68 o 
  -4   2  20       90.42       83.71      1.92 o 
  -3   2  20       82.86       84.00      1.70 o 
  -2   2  20       85.82       86.46      1.68 o 
  -1   2  20       30.18       33.31      1.30 o 
   0   2  20      264.11      265.45      4.52 o 
   1   2  20        2.94        1.13      1.70 o 
   2   2  20        0.11        0.58      1.54 o 
   3   2  20      241.02      231.08      4.35 o 
   4   2  20      499.99      507.93      6.30 o 
   5   2  20      299.07      305.68      5.11 o 
   6   2  20       89.28       98.08      2.03 o 
   7   2  20        3.24        6.53      2.18 o 
   8   2  20      129.07      128.54      2.46 o 
   9   2  20       47.87       48.17      1.56 o 
  10   2  20        0.12       -1.06      1.67 o 
  11   2  20        1.06        0.25      1.51 o 
  12   2  20        9.99       13.23      0.97 o 
 -13   3  20        1.33        1.83      1.32 o 
 -12   3  20       38.38       38.73      1.28 o 
 -11   3  20        8.93       12.11      1.21 o 
 -10   3  20        2.22        5.12      1.71 o 
  -9   3  20        5.62        7.03      1.11 o 
  -8   3  20        0.57        1.36      1.95 o 
  -7   3  20      848.29      906.02      8.46 o 
  -6   3  20        0.56        2.43      2.22 o 
  -5   3  20      406.12      416.27      5.75 o 
  -4   3  20      442.82      453.67      5.93 o 
  -3   3  20       70.17       60.97      1.60 o 
  -2   3  20       70.91       72.86      1.80 o 
  -1   3  20        0.01        2.19      1.59 o 
   0   3  20        1.14        3.09      1.79 o 
   1   3  20       40.05       44.89      1.40 o 
   2   3  20       28.51       28.42      1.41 o 
   3   3  20        0.19        3.44      1.82 o 
   4   3  20        8.88        6.27      2.02 o 
   5   3  20      154.38      160.93      3.01 o 
   6   3  20     1060.47     1095.95      9.28 o 
   7   3  20       66.15       69.59      1.85 o 
   8   3  20       51.01       47.51      1.53 o 
   9   3  20       12.80       12.89      1.20 o 
  10   3  20        3.16        0.38      1.52 o 
  11   3  20        0.06        0.20      1.30 o 
 -12   4  20        0.16        2.00      1.28 o 
 -11   4  20        0.01       -0.58      1.38 o 
 -10   4  20       35.97       40.02      1.37 o 
  -9   4  20        0.66        2.02      1.71 o 
  -8   4  20       81.32       83.56      1.71 o 
  -7   4  20      193.63      200.08      3.66 o 
  -6   4  20      119.80      126.74      2.48 o 
  -5   4  20      234.00      235.26      4.52 o 
  -4   4  20       54.71       56.19      1.59 o 
  -3   4  20        7.53        5.80      1.80 o 
  -2   4  20        6.57        7.83      1.20 o 
  -1   4  20       51.06       47.52      1.61 o 
   0   4  20        0.62        0.30      2.86 o 
   1   4  20       59.52       57.67      1.60 o 
   2   4  20        0.40       -0.99      1.78 o 
   3   4  20        1.27        3.12      1.95 o 
   4   4  20        4.68        8.52      1.14 o 
   5   4  20        4.66        5.79      1.81 o 
   6   4  20       97.57      111.22      2.21 o 
   7   4  20       76.01       79.80      1.86 o 
   8   4  20       15.83       17.21      1.22 o 
   9   4  20        1.81        3.52      1.36 o 
  10   4  20        0.31        2.14      1.16 o 
 -10   5  20        2.61        2.69      1.25 o 
  -9   5  20        5.69        6.00      0.87 o 
  -8   5  20        4.00        5.18      1.64 o 
  -7   5  20      417.94      396.67      4.87 o 
  -6   5  20       59.13       66.30      1.68 o 
  -5   5  20        8.11        6.48      1.30 o 
  -4   5  20       21.09       22.14      1.18 o 
  -3   5  20        3.48        4.69      1.04 o 
  -2   5  20       77.77       79.32      1.77 o 
  -1   5  20       23.69       23.38      1.24 o 
   0   5  20       15.55       13.38      1.23 o 
   1   5  20        0.85       -1.21      1.73 o 
   2   5  20       83.77       96.87      2.03 o 
   3   5  20        1.48        1.61      1.61 o 
   4   5  20       11.97       15.21      1.22 o 
   5   5  20       67.43       78.56      1.68 o 
   6   5  20      128.09      134.99      2.52 o 
   7   5  20        2.58        4.10      1.51 o 
   8   5  20        4.14        1.67      1.32 o 
  -7   6  20        5.88        3.32      1.25 o 
  -6   6  20        5.52        3.06      1.34 o 
  -5   6  20       43.21       38.86      1.17 o 
  -4   6  20       14.70       14.82      1.03 o 
  -3   6  20        0.92       -1.44      1.44 o 
  -2   6  20        9.51        8.74      0.98 o 
  -1   6  20       62.53       53.61      1.37 o 
   0   6  20       53.97       53.53      1.44 o 
   1   6  20       48.92       51.41      1.32 o 
   2   6  20        0.83        3.97      1.36 o 
   3   6  20        0.38        0.42      1.37 o 
   4   6  20       11.63       12.34      0.85 o 
   5   6  20        2.35        2.87      1.15 o 
 -14   1  21        5.69        7.20      0.91 o 
 -13   1  21        0.57        0.39      1.56 o 
 -12   1  21        3.18        3.88      1.71 o 
 -11   1  21        0.08        2.46      1.75 o 
 -10   1  21       13.34       11.98      1.33 o 
  -9   1  21       19.12       18.50      1.39 o 
  -8   1  21       17.05       16.79      1.42 o 
  -7   1  21      203.19      202.14      3.86 o 
  -6   1  21        0.56        1.59      2.19 o 
  -5   1  21      117.91      123.14      2.35 o 
  -4   1  21        0.00       -1.72      1.91 o 
  -3   1  21        3.21        4.71      1.69 o 
  -2   1  21      269.27      266.54      4.51 o 
  -1   1  21        1.72        4.83      0.93 o 
   0   1  21        8.92        8.86      1.12 o 
   1   1  21       62.87       61.46      1.51 o 
   2   1  21      259.44      268.33      4.65 o 
   3   1  21       19.00       17.45      1.37 o 
   4   1  21        2.87        1.80      2.00 o 
   5   1  21      156.55      147.18      3.05 o 
   6   1  21      170.74      170.71      3.45 o 
   7   1  21       20.99       17.80      1.38 o 
   8   1  21        2.37        2.07      1.88 o 
   9   1  21       10.12       10.69      1.21 o 
  10   1  21        1.20        2.26      1.66 o 
  11   1  21        1.13        3.88      1.50 o 
  12   1  21        1.16        1.54      1.35 o 
 -14   2  21       10.61       11.12      0.86 o 
 -13   2  21        1.25        2.40      1.37 o 
 -12   2  21       16.95       14.72      1.26 o 
 -11   2  21        0.05       -1.14      1.79 o 
 -10   2  21        5.97        3.24      1.98 o 
  -9   2  21        2.19        4.80      2.11 o 
  -8   2  21      170.18      187.59      3.61 o 
  -7   2  21        2.13        4.65      2.22 o 
  -6   2  21       73.74       76.03      2.03 o 
  -5   2  21       29.16       32.33      1.61 o 
  -4   2  21      109.11      117.70      2.39 o 
  -3   2  21       67.49       74.56      1.77 o 
  -2   2  21      123.16      130.76      2.54 o 
  -1   2  21       82.71       72.54      1.75 o 
   0   2  21      237.80      233.07      4.33 o 
   1   2  21       65.55       58.13      1.58 o 
   2   2  21       42.08       42.59      1.39 o 
   3   2  21       10.20        9.25      1.21 o 
   4   2  21       30.69       32.00      1.42 o 
   5   2  21        9.20        9.29      1.21 o 
   6   2  21       21.43       20.24      1.39 o 
   7   2  21       81.94       85.52      1.91 o 
   8   2  21       51.10       55.75      1.60 o 
   9   2  21        8.64        8.58      1.27 o 
  10   2  21        1.93       -0.54      1.63 o 
  11   2  21        6.10        6.45      0.98 o 
 -13   3  21        0.38        0.18      1.23 o 
 -12   3  21        0.02       -0.11      2.74 o 
 -11   3  21        3.28        5.65      0.96 o 
 -10   3  21       21.20       23.59      1.27 o 
  -9   3  21        5.17        5.94      1.92 o 
  -8   3  21       19.34       27.65      1.49 o 
  -7   3  21      102.83      104.38      2.15 o 
  -6   3  21        8.94       12.57      1.40 o 
  -5   3  21        1.92        1.21      2.02 o 
  -4   3  21       55.22       59.42      1.62 o 
  -3   3  21       55.51       56.58      1.62 o 
  -2   3  21      144.85      136.38      2.85 o 
  -1   3  21       49.32       43.12      1.42 o 
   0   3  21       54.76       50.04      1.62 o 
   1   3  21        8.10        8.30      1.01 o 
   2   3  21      244.97      232.99      4.49 o 
   3   3  21       45.60       46.60      1.61 o 
   4   3  21        3.90        2.39      1.99 o 
   5   3  21       97.86       91.32      1.94 o 
   6   3  21      300.77      320.37      5.05 o 
   7   3  21        0.02        1.89      1.89 o 
   8   3  21       84.20       84.88      1.87 o 
   9   3  21        2.16        4.28      1.07 o 
  10   3  21       12.85       14.92      0.99 o 
  11   3  21        2.99        6.05      0.83 o 
 -11   4  21        4.42        4.75      0.91 o 
 -10   4  21        0.74        0.00      0.00 o 
  -9   4  21        5.10        1.98      1.56 o 
  -8   4  21      197.59      194.48      3.66 o 
  -7   4  21       20.45       20.31      1.37 o 
  -6   4  21       98.83      100.54      1.99 o 
  -5   4  21       39.95       40.63      1.50 o 
  -4   4  21       31.79       27.23      1.34 o 
  -3   4  21        1.40        2.91      1.75 o 
  -2   4  21       55.08       55.32      1.57 o 
  -1   4  21        8.32        8.04      1.18 o 
   0   4  21      142.35      131.45      2.56 o 
   1   4  21       85.89       89.10      1.75 o 
   2   4  21        3.07        2.48      1.91 o 
   3   4  21       43.87       42.10      1.49 o 
   4   4  21       87.48       85.70      1.79 o 
   5   4  21        4.34        4.55      1.18 o 
   6   4  21        1.04        3.10      1.71 o 
   7   4  21       57.32       68.11      1.67 o 
   8   4  21        6.02        8.10      1.07 o 
   9   4  21        1.04        0.68      1.36 o 
  -9   5  21        6.57        5.87      0.85 o 
  -8   5  21        0.21       -0.45      1.45 o 
  -7   5  21       60.95       61.48      1.52 o 
  -6   5  21       23.32       23.88      1.39 o 
  -5   5  21        3.05        0.30      1.78 o 
  -4   5  21        7.03        4.67      1.71 o 
  -3   5  21       39.71       36.22      1.45 o 
  -2   5  21        0.01       -1.64      1.64 o 
  -1   5  21       15.74       11.35      1.15 o 
   0   5  21        0.02       -0.33      1.63 o 
   1   5  21        7.58        5.60      1.60 o 
   2   5  21       41.28       35.01      1.39 o 
   3   5  21        8.65       10.43      1.03 o 
   4   5  21        3.42        3.69      1.64 o 
   5   5  21       57.55       58.58      1.49 o 
   6   5  21      228.48      250.35      3.52 o 
   7   5  21       19.29       19.40      1.01 o 
  -6   6  21        2.97        0.40      1.21 o 
  -5   6  21        4.87        2.28      1.37 o 
  -4   6  21        0.32       -0.30      1.29 o 
  -3   6  21        0.84        0.73      1.25 o 
  -2   6  21        1.66        0.11      2.80 o 
  -1   6  21        1.01       -0.11      2.83 o 
   0   6  21        5.80        4.82      1.20 o 
   1   6  21        0.10       -1.04      1.35 o 
   2   6  21        0.27        0.98      1.27 o 
   3   6  21        0.18       -0.89      1.25 o 
 -14   0  22        6.58        4.23      1.29 o 
 -13   0  22        0.12        1.20      1.45 o 
 -12   0  22       11.68       15.79      1.17 o 
 -11   0  22        2.65        0.34      1.68 o 
 -10   0  22       16.56       16.39      1.29 o 
  -9   0  22       77.16       75.45      1.76 o 
  -8   0  22      162.05      163.13      3.03 o 
  -7   0  22      245.37      222.68      3.88 o 
  -6   0  22     3007.99     3323.99     16.30 o 
  -5   0  22        2.83        4.18      2.19 o 
  -4   0  22      524.56      521.17      6.41 o 
  -3   0  22        0.88        0.00      0.00 o 
  -2   0  22       21.39       29.26      1.35 o 
  -1   0  22        3.44        2.88      1.73 o 
   0   0  22      235.46      260.91      4.47 o 
   1   0  22       76.32       80.77      1.76 o 
   2   0  22       60.48       66.37      1.58 o 
   3   0  22      300.80      253.85      4.65 o 
   4   0  22      256.26      253.43      4.69 o 
   5   0  22      232.62      241.58      4.69 o 
   6   0  22        0.29        2.39      2.00 o 
   7   0  22       13.05       12.52      1.35 o 
   8   0  22       17.97       23.07      1.26 o 
   9   0  22        5.88        3.24      1.78 o 
  10   0  22        0.02        0.00      0.00 o 
  11   0  22        0.61        0.45      1.47 o 
  12   0  22        4.79        7.20      0.84 o 
 -14   1  22       10.91        8.59      0.87 o 
 -13   1  22       24.72       25.26      1.15 o 
 -12   1  22       28.46       25.70      1.27 o 
 -11   1  22      147.09      145.07      2.95 o 
 -10   1  22       64.38       63.12      1.63 o 
  -9   1  22        0.85        3.46      1.73 o 
  -8   1  22      638.30      674.22      7.14 o 
  -7   1  22      275.61      273.49      4.90 o 
  -6   1  22     1031.29     1087.64      9.23 o 
  -5   1  22     1809.79     1846.06     11.97 o 
  -4   1  22      194.07      182.59      3.40 o 
  -3   1  22      374.06      359.68      5.37 o 
  -2   1  22        4.42        5.07      1.75 o 
  -1   1  22       11.56       18.10      1.17 o 
   0   1  22       16.83       19.73      1.17 o 
   1   1  22       32.26       21.67      1.38 o 
   2   1  22      153.94      151.27      3.20 o 
   3   1  22       43.70       38.87      1.41 o 
   4   1  22      423.84      415.48      5.76 o 
   5   1  22        0.72        3.03      2.02 o 
   6   1  22      875.35      836.45      8.17 o 
   7   1  22      186.61      166.49      3.44 o 
   8   1  22        0.02        3.70      1.76 o 
   9   1  22       81.01       73.63      1.74 o 
  10   1  22        0.06        0.00      0.00 o 
  11   1  22        1.47        2.15      1.51 o 
 -13   2  22        1.99        3.68      1.29 o 
 -12   2  22        4.32        4.65      1.51 o 
 -11   2  22       15.23       15.92      1.19 o 
 -10   2  22        0.02       -1.51      1.68 o 
  -9   2  22       97.27      103.31      2.02 o 
  -8   2  22       36.35       37.48      1.55 o 
  -7   2  22      222.58      233.10      4.61 o 
  -6   2  22     1587.61     1757.47     11.74 o 
  -5   2  22       23.71       29.99      1.62 o 
  -4   2  22      237.54      242.88      4.48 o 
  -3   2  22       79.69       77.45      1.82 o 
  -2   2  22       30.44       40.33      1.40 o 
  -1   2  22        4.16        3.20      1.60 o 
   0   2  22        4.05        0.70      2.79 o 
   1   2  22        6.73        4.63      1.81 o 
   2   2  22       16.01       12.34      1.21 o 
   3   2  22        0.54       -0.81      1.82 o 
   4   2  22        9.34       10.87      1.21 o 
   5   2  22      111.76      113.33      2.18 o 
   6   2  22       14.11       20.78      1.33 o 
   7   2  22       54.72       55.31      1.62 o 
   8   2  22        4.12        0.98      1.79 o 
   9   2  22       14.75       14.70      1.14 o 
  10   2  22        0.93        0.83      1.42 o 
  11   2  22       12.01       14.50      0.92 o 
 -12   3  22        1.07        0.69      1.29 o 
 -11   3  22        3.12        2.21      1.48 o 
 -10   3  22        9.43        7.35      1.15 o 
  -9   3  22        0.09        1.30      1.78 o 
  -8   3  22      200.69      214.93      4.08 o 
  -7   3  22      127.20      129.33      2.62 o 
  -6   3  22      192.73      193.48      3.70 o 
  -5   3  22      231.36      234.78      4.38 o 
  -4   3  22        4.35        6.00      1.20 o 
  -3   3  22        1.06        2.21      1.81 o 
  -2   3  22       18.78       21.20      1.21 o 
  -1   3  22        5.47        0.61      1.82 o 
   0   3  22        0.72        2.52      1.72 o 
   1   3  22       83.10       68.95      1.81 o 
   2   3  22       10.07       14.57      1.20 o 
   3   3  22       20.81       16.92      1.18 o 
   4   3  22       43.97       41.26      1.54 o 
   5   3  22        0.35        0.92      2.02 o 
   6   3  22      420.97      433.54      5.61 o 
   7   3  22      120.27      118.29      2.37 o 
   8   3  22        2.14       -0.28      1.66 o 
   9   3  22        2.04        2.92      1.52 o 
  10   3  22        2.73        3.04      1.29 o 
 -11   4  22        0.76       -0.26      1.12 o 
 -10   4  22        3.05        4.95      0.86 o 
  -9   4  22       23.26       22.23      1.14 o 
  -8   4  22       38.02       38.79      1.44 o 
  -7   4  22      114.55      113.84      2.37 o 
  -6   4  22      493.51      525.04      5.99 o 
  -5   4  22        8.66       11.45      1.23 o 
  -4   4  22        0.32       -1.82      1.82 o 
  -3   4  22        0.01       -0.56      1.67 o 
  -2   4  22       43.45       41.10      1.50 o 
  -1   4  22        6.86        3.76      1.88 o 
   0   4  22      152.65      155.99      3.12 o 
   1   4  22        2.40        2.40      1.85 o 
   2   4  22        4.77        4.33      1.80 o 
   3   4  22        0.20        0.70      1.74 o 
   4   4  22        5.11        9.09      1.16 o 
   5   4  22      138.84      150.83      2.94 o 
   6   4  22        6.54        7.93      1.11 o 
   7   4  22       58.63       58.99      1.47 o 
   8   4  22        7.35        4.49      1.43 o 
  -8   5  22        0.09       -0.96      1.35 o 
  -7   5  22        0.94        3.44      1.55 o 
  -6   5  22       46.53       46.23      1.48 o 
  -5   5  22      130.24      122.53      2.55 o 
  -4   5  22        0.69       -1.13      1.55 o 
  -3   5  22        0.15        1.17      1.46 o 
  -2   5  22        9.41        9.99      1.19 o 
  -1   5  22        0.92        2.10      1.50 o 
   0   5  22       15.90       16.56      1.19 o 
   1   5  22        0.10        1.01      1.45 o 
   2   5  22       44.55       47.77      1.39 o 
   3   5  22        0.76       -1.57      1.57 o 
   4   5  22        1.08       -0.24      1.44 o 
   5   5  22        2.30        4.29      1.50 o 
   6   5  22       73.95       78.80      1.48 o 
  -4   6  22       21.99       19.47      0.92 o 
  -3   6  22        1.70       -0.35      1.24 o 
  -2   6  22       55.58       44.78      1.10 o 
  -1   6  22        0.04       -0.56      1.20 o 
   0   6  22      123.37      135.27      2.47 o 
   1   6  22        0.55        1.48      1.22 o 
   2   6  22        3.73        1.87      1.14 o 
 -13   1  23        0.41        1.60      1.30 o 
 -12   1  23       10.49       12.58      1.13 o 
 -11   1  23        2.57        1.79      1.64 o 
 -10   1  23        0.12        3.19      1.68 o 
  -9   1  23       23.63       24.69      1.28 o 
  -8   1  23       16.58       21.99      1.35 o 
  -7   1  23       45.36       45.01      1.59 o 
  -6   1  23       61.50       69.94      1.82 o 
  -5   1  23      132.86      134.48      2.64 o 
  -4   1  23        6.81        6.47      1.21 o 
  -3   1  23       73.41       73.26      1.82 o 
  -2   1  23        0.74        1.81      1.81 o 
  -1   1  23        0.00        0.20      3.21 o 
   0   1  23       14.34       15.07      1.21 o 
   1   1  23       19.24       13.51      1.21 o 
   2   1  23        0.63        1.42      1.82 o 
   3   1  23       32.77       39.30      1.42 o 
   4   1  23       50.39       46.90      1.61 o 
   5   1  23       16.26       15.37      1.18 o 
   6   1  23        3.90        1.33      2.08 o 
   7   1  23       16.95       17.96      1.24 o 
   8   1  23       21.17       17.75      1.29 o 
   9   1  23        4.04        6.32      1.12 o 
  10   1  23        9.77        9.18      1.05 o 
  11   1  23        1.84        1.61      1.34 o 
 -13   2  23        0.22       -0.84      1.17 o 
 -12   2  23        5.31        3.30      1.43 o 
 -11   2  23        2.37        2.27      1.60 o 
 -10   2  23        0.84        0.62      1.69 o 
  -9   2  23        1.15        2.73      1.71 o 
  -8   2  23       17.24       13.58      1.28 o 
  -7   2  23       20.61       18.08      1.54 o 
  -6   2  23      287.71      317.18      5.19 o 
  -5   2  23       61.12       65.33      1.81 o 
  -4   2  23       16.32       15.76      1.21 o 
  -3   2  23       58.32       52.12      1.62 o 
  -2   2  23       90.49       81.45      1.83 o 
  -1   2  23        0.09        4.05      1.82 o 
   0   2  23       30.64       31.82      1.42 o 
   1   2  23        0.48        2.83      1.62 o 
   2   2  23       37.63       30.48      1.41 o 
   3   2  23       22.29       27.18      1.40 o 
   4   2  23       62.98       62.82      1.57 o 
   5   2  23        3.61        3.60      1.89 o 
   6   2  23       65.98       64.10      1.62 o 
   7   2  23        0.59        2.14      1.65 o 
   8   2  23       63.81       63.25      1.62 o 
   9   2  23        4.86        5.00      1.62 o 
  10   2  23        3.92        6.12      0.90 o 
 -12   3  23       13.79       18.23      0.92 o 
 -11   3  23       19.85       22.88      1.07 o 
 -10   3  23        9.97       14.42      1.16 o 
  -9   3  23       14.21       12.68      1.18 o 
  -8   3  23      140.07      149.88      2.95 o 
  -7   3  23       11.13       11.54      1.22 o 
  -6   3  23      170.52      188.02      3.51 o 
  -5   3  23       71.87       74.43      1.71 o 
  -4   3  23        0.47        0.19      3.49 o 
  -3   3  23       28.17       29.27      1.37 o 
  -2   3  23       22.97       25.09      1.38 o 
  -1   3  23       32.54       36.42      1.39 o 
   0   3  23        1.29        0.39      2.80 o 
   1   3  23       20.18       30.71      1.37 o 
   2   3  23       93.24       92.75      1.93 o 
   3   3  23        3.48        3.38      1.13 o 
   4   3  23      155.11      161.73      3.09 o 
   5   3  23       18.80       18.95      1.19 o 
   6   3  23        9.84       11.80      1.26 o 
   7   3  23      197.48      215.07      3.69 o 
   8   3  23       16.39       15.48      1.21 o 
   9   3  23        7.45        8.97      0.89 o 
 -10   4  23        2.96        3.12      0.83 o 
  -9   4  23        1.85        1.44      1.44 o 
  -8   4  23        0.00       -0.77      1.66 o 
  -7   4  23       29.13       39.23      1.42 o 
  -6   4  23      114.91      116.62      2.47 o 
  -5   4  23        4.77        3.09      1.79 o 
  -4   4  23       82.19       82.57      1.70 o 
  -3   4  23        1.21       -0.35      1.73 o 
  -2   4  23      133.65      118.85      2.47 o 
  -1   4  23        0.46        3.00      1.76 o 
   0   4  23       17.75       16.46      1.23 o 
   1   4  23       34.88       32.19      1.38 o 
   2   4  23       29.41       28.72      1.34 o 
   3   4  23        3.84        3.99      1.59 o 
   4   4  23        0.21       -1.64      1.64 o 
   5   4  23       30.28       34.81      1.37 o 
   6   4  23       16.45       16.07      1.22 o 
   7   4  23        2.61        5.82      0.94 o 
   8   4  23       37.05       36.50      1.01 o 
  -7   5  23       31.30       32.20      1.14 o 
  -6   5  23       59.29       54.23      1.40 o 
  -5   5  23       59.73       57.14      1.41 o 
  -4   5  23        4.57        4.99      1.62 o 
  -3   5  23        2.44        1.82      1.56 o 
  -2   5  23        0.58       -0.27      1.33 o 
  -1   5  23       10.21        7.08      1.07 o 
   0   5  23        0.08       -0.33      1.45 o 
   1   5  23        2.89        4.36      1.54 o 
   2   5  23        2.02       -0.12      2.93 o 
   3   5  23        0.18        0.68      1.36 o 
   4   5  23       51.80       55.09      1.34 o 
   5   5  23       47.14       54.34      1.26 o 
 -13   0  24       22.26       29.69      1.07 o 
 -12   0  24        2.04        1.15      1.49 o 
 -11   0  24        1.48        3.59      1.66 o 
 -10   0  24       75.92       79.34      1.75 o 
  -9   0  24        7.50        5.23      1.05 o 
  -8   0  24        9.89        7.45      1.12 o 
  -7   0  24      135.86      138.99      2.73 o 
  -6   0  24      424.83      456.04      6.06 o 
  -5   0  24       27.99       25.40      1.41 o 
  -4   0  24      273.73      266.89      4.70 o 
  -3   0  24      252.98      234.19      4.50 o 
  -2   0  24      168.48      184.49      3.46 o 
  -1   0  24      899.60      862.02      8.15 o 
   0   0  24       24.66       26.74      1.42 o 
   1   0  24      225.28      205.15      3.67 o 
   2   0  24      485.87      412.11      5.76 o 
   3   0  24        6.76        4.41      1.80 o 
   4   0  24      112.65      111.39      2.37 o 
   5   0  24       21.87       22.15      1.34 o 
   6   0  24       18.58       21.01      1.27 o 
   7   0  24        0.10       -0.33      1.67 o 
   8   0  24      112.93      114.48      2.24 o 
   9   0  24      159.58      162.52      3.20 o 
  10   0  24       41.69       42.41      1.23 o 
 -13   1  24       10.56       12.28      0.84 o 
 -12   1  24       39.15       55.60      1.32 o 
 -11   1  24       19.86       16.23      1.20 o 
 -10   1  24        1.31        1.53      1.69 o 
  -9   1  24        1.00        2.55      1.70 o 
  -8   1  24        8.47        8.96      1.10 o 
  -7   1  24      104.17      100.97      2.12 o 
  -6   1  24      222.28      225.62      3.78 o 
  -5   1  24        0.26        2.80      1.80 o 
  -4   1  24      151.89      151.14      2.84 o 
  -3   1  24        5.89        6.07      1.21 o 
  -2   1  24      402.09      392.22      5.55 o 
  -1   1  24        1.51        2.43      1.82 o 
   0   1  24        0.01        1.92      1.82 o 
   1   1  24      450.46      393.52      5.55 o 
   2   1  24      172.97      159.55      3.04 o 
   3   1  24       75.79       81.62      1.80 o 
   4   1  24       13.24       12.67      1.17 o 
   5   1  24        0.60        0.38      1.88 o 
   6   1  24       13.16       16.30      1.24 o 
   7   1  24        1.92        4.06      1.14 o 
   8   1  24        0.04        1.44      1.58 o 
   9   1  24        7.18       12.07      1.10 o 
  10   1  24        0.01        1.17      1.26 o 
 -12   2  24        0.00       -0.56      1.22 o 
 -11   2  24        0.00        2.81      1.41 o 
 -10   2  24        2.94        1.66      1.66 o 
  -9   2  24        0.00        0.16      3.44 o 
  -8   2  24        0.82        2.22      1.88 o 
  -7   2  24       64.45       71.61      1.64 o 
  -6   2  24      482.36      514.68      6.37 o 
  -5   2  24       17.72       18.50      1.36 o 
  -4   2  24       15.46       13.45      1.19 o 
  -3   2  24        0.00        2.79      1.79 o 
  -2   2  24        3.08        2.20      1.80 o 
  -1   2  24      285.48      246.62      4.45 o 
   0   2  24       23.51       23.31      1.40 o 
   1   2  24      152.89      135.70      2.80 o 
   2   2  24      200.03      184.03      3.36 o 
   3   2  24       63.78       53.23      1.54 o 
   4   2  24        0.34        2.05      1.68 o 
   5   2  24       21.58       27.79      1.42 o 
   6   2  24       69.96       73.46      1.65 o 
   7   2  24        5.71        8.14      1.04 o 
   8   2  24       15.15       16.59      1.16 o 
   9   2  24       55.58       56.28      1.38 o 
  10   2  24        6.64        4.80      0.81 o 
 -11   3  24        1.60        3.54      1.27 o 
 -10   3  24        0.22        0.45      1.35 o 
  -9   3  24        2.01        1.18      1.57 o 
  -8   3  24        3.21        1.77      1.62 o 
  -7   3  24      189.78      181.23      3.24 o 
  -6   3  24      236.08      244.45      4.31 o 
  -5   3  24       57.54       64.06      1.61 o 
  -4   3  24       75.54       68.40      1.66 o 
  -3   3  24       16.92       18.17      1.12 o 
  -2   3  24       43.88       39.36      1.51 o 
  -1   3  24       12.40       13.63      1.14 o 
   0   3  24        0.09        0.84      2.68 o 
   1   3  24       14.49        7.44      1.12 o 
   2   3  24        0.09        2.18      1.63 o 
   3   3  24       28.61       27.36      1.23 o 
   4   3  24        5.76        4.82      1.16 o 
   5   3  24       47.18       51.71      1.55 o 
   6   3  24        1.04        0.98      1.68 o 
   7   3  24       15.05       15.79      1.10 o 
   8   3  24        0.60        1.74      1.43 o 
  -9   4  24       36.21       36.64      1.13 o 
  -8   4  24       12.67       10.33      1.00 o 
  -7   4  24        0.00       -0.63      1.63 o 
  -6   4  24       48.16       47.05      1.51 o 
  -5   4  24      142.73      151.60      2.80 o 
  -4   4  24        0.00       -0.31      1.69 o 
  -3   4  24       11.06       11.10      1.11 o 
  -2   4  24       13.36       16.12      1.29 o 
  -1   4  24        0.08        0.16      3.23 o 
   0   4  24        9.53       12.09      1.12 o 
   1   4  24       33.40       28.21      1.41 o 
   2   4  24       35.61       35.31      1.36 o 
   3   4  24        7.44       12.26      1.14 o 
   4   4  24       27.94       37.49      1.32 o 
   5   4  24       28.67       35.42      1.31 o 
   6   4  24        4.14        4.13      0.93 o 
   7   4  24       21.36       29.99      1.03 o 
  -6   5  24       62.97       51.84      1.26 o 
  -5   5  24       10.96       10.59      1.00 o 
  -4   5  24       22.02       18.70      1.07 o 
  -3   5  24       12.04       14.86      1.01 o 
  -2   5  24        0.88        0.00      0.00 o 
  -1   5  24        4.50        2.44      1.39 o 
   0   5  24        2.69        1.77      1.37 o 
   1   5  24        0.38        2.43      1.32 o 
   2   5  24        0.17        2.81      1.25 o 
   3   5  24        8.07        7.82      0.86 o 
   4   5  24       14.67       12.84      0.85 o 
 -12   1  25        0.02        0.00      0.00 o 
 -11   1  25        0.35        0.46      1.51 o 
 -10   1  25        8.51        8.35      1.10 o 
  -9   1  25        0.72        2.48      1.70 o 
  -8   1  25        0.92       -0.17      3.39 o 
  -7   1  25       12.60       12.46      1.26 o 
  -6   1  25       11.36       16.39      1.32 o 
  -5   1  25       21.67       20.92      1.36 o 
  -4   1  25        3.67        6.69      1.18 o 
  -3   1  25        0.39        1.59      1.79 o 
  -2   1  25        0.67       -1.20      1.80 o 
  -1   1  25       10.75       11.58      1.40 o 
   0   1  25        8.99        4.57      1.78 o 
   1   1  25       80.72       85.28      1.79 o 
   2   1  25        8.69        9.76      1.17 o 
   3   1  25       23.01       22.34      1.34 o 
   4   1  25        6.10        6.44      2.03 o 
   5   1  25       28.16       25.83      1.22 o 
   6   1  25        8.44        9.52      1.13 o 
   7   1  25        0.25       -0.72      1.45 o 
   8   1  25       26.65       24.00      1.13 o 
   9   1  25        1.11        2.25      1.43 o 
 -11   2  25        8.07       10.31      1.00 o 
 -10   2  25       18.08       20.38      1.09 o 
  -9   2  25        0.04       -1.26      1.54 o 
  -8   2  25       94.20       87.43      1.87 o 
  -7   2  25       28.91       35.00      1.35 o 
  -6   2  25       54.65       61.77      1.60 o 
  -5   2  25       42.60       44.16      1.48 o 
  -4   2  25       74.57       75.65      1.71 o 
  -3   2  25       28.28       26.70      1.34 o 
  -2   2  25        0.15        0.77      1.74 o 
  -1   2  25       22.27       27.89      1.36 o 
   0   2  25       63.25       58.99      1.74 o 
   1   2  25        7.16        5.14      1.90 o 
   2   2  25        2.69        5.97      1.12 o 
   3   2  25        0.03       -0.54      1.81 o 
   4   2  25       56.53       61.33      1.55 o 
   5   2  25       26.08       26.45      1.29 o 
   6   2  25       15.53       22.16      1.32 o 
   7   2  25       41.24       48.81      1.42 o 
   8   2  25        0.32        1.42      1.42 o 
   9   2  25        1.98        2.59      1.21 o 
 -10   3  25        6.38        8.44      0.85 o 
  -9   3  25        3.46        5.01      0.91 o 
  -8   3  25        0.13        0.65      1.56 o 
  -7   3  25      128.98      151.93      2.90 o 
  -6   3  25       49.37       55.91      1.56 o 
  -5   3  25        5.50        6.24      1.15 o 
  -4   3  25       40.42       49.47      1.36 o 
  -3   3  25        0.34       -1.74      1.74 o 
  -2   3  25       19.13       14.13      1.24 o 
  -1   3  25       36.72       32.24      1.42 o 
   0   3  25        0.07       -1.75      1.75 o 
   1   3  25        9.85       12.06      1.21 o 
   2   3  25      100.80      103.74      2.18 o 
   3   3  25        0.19       -0.96      1.59 o 
   4   3  25        0.70        2.24      1.64 o 
   5   3  25      110.57      109.04      2.19 o 
   6   3  25      125.55      122.29      2.43 o 
   7   3  25        5.84        7.93      0.93 o 
   8   3  25       39.36       38.60      1.08 o 
  -8   4  25       77.75       78.49      1.59 o 
  -7   4  25      104.11      113.11      2.16 o 
  -6   4  25        0.01        1.08      1.56 o 
  -5   4  25       82.33       90.20      1.82 o 
  -4   4  25        0.09       -0.14      3.28 o 
  -3   4  25        0.38        0.85      1.42 o 
  -2   4  25       36.93       36.82      1.30 o 
  -1   4  25        6.96        5.21      1.74 o 
   0   4  25        1.16        2.32      2.50 o 
   1   4  25        4.61        4.86      1.53 o 
   2   4  25        2.77        1.72      1.46 o 
   3   4  25        6.26        4.84      1.49 o 
   4   4  25       36.90       45.25      1.24 o 
   5   4  25       11.22        8.57      1.00 o 
   6   4  25       22.80       23.86      1.01 o 
  -5   5  25        1.17        0.57      1.23 o 
  -4   5  25       46.26       46.62      1.16 o 
  -3   5  25        0.01        1.13      1.23 o 
  -2   5  25       11.41       10.88      0.87 o 
  -1   5  25       10.38        5.47      0.88 o 
   0   5  25        8.75       10.20      0.86 o 
   1   5  25        1.09       -0.09      2.38 o 
   2   5  25       18.66       15.69      0.85 o 
 -11   0  26        1.72        2.79      1.34 o 
 -10   0  26       62.95       72.87      1.49 o 
  -9   0  26       86.09       75.87      1.72 o 
  -8   0  26       14.14       21.66      1.27 o 
  -7   0  26        6.27        4.26      1.70 o 
  -6   0  26       12.41        7.54      1.08 o 
  -5   0  26      141.60      154.69      3.18 o 
  -4   0  26      203.79      210.66      4.22 o 
  -3   0  26      376.43      376.45      5.48 o 
  -2   0  26       68.64       85.32      1.75 o 
  -1   0  26      244.95      231.99      4.51 o 
   0   0  26      825.03      739.82      7.58 o 
   1   0  26      210.36      202.15      3.66 o 
   2   0  26        2.03        1.50      1.88 o 
   3   0  26      299.71      286.69      4.78 o 
   4   0  26       75.53       75.50      1.74 o 
   5   0  26       26.86       31.66      1.46 o 
   6   0  26        0.23        1.77      1.63 o 
   7   0  26       22.72       27.11      1.17 o 
   8   0  26        0.01        0.00      0.00 o 
   9   0  26        1.53       -0.52      1.31 o 
 -11   1  26       45.69       70.53      1.47 o 
 -10   1  26       12.84       10.83      1.07 o 
  -9   1  26       36.69       49.31      1.38 o 
  -8   1  26        5.26        6.74      1.07 o 
  -7   1  26        0.79        0.33      1.66 o 
  -6   1  26      114.78      120.96      2.47 o 
  -5   1  26       15.65       21.00      1.28 o 
  -4   1  26        4.73        3.18      2.06 o 
  -3   1  26      328.95      338.38      5.20 o 
  -2   1  26      103.94       81.01      1.73 o 
  -1   1  26        7.86        5.18      1.92 o 
   0   1  26      185.71      166.98      3.46 o 
   1   1  26        5.40        3.20      2.07 o 
   2   1  26       10.28        6.27      1.84 o 
   3   1  26      201.37      203.23      4.13 o 
   4   1  26       38.39       38.80      1.36 o 
   5   1  26       45.73       40.54      1.42 o 
   6   1  26        3.26        6.14      1.14 o 
   7   1  26        6.18        4.38      1.50 o 
   8   1  26       63.73       69.28      1.36 o 
   9   1  26        9.07        8.61      0.82 o 
 -11   2  26        0.01        1.23      1.15 o 
 -10   2  26       13.06       15.89      1.03 o 
  -9   2  26        9.72        4.15      1.59 o 
  -8   2  26        3.39        1.52      1.66 o 
  -7   2  26        3.80        4.70      1.06 o 
  -6   2  26       19.88       20.81      1.30 o 
  -5   2  26        0.02       -0.85      1.71 o 
  -4   2  26        3.37        5.64      1.06 o 
  -3   2  26       44.58       43.27      1.44 o 
  -2   2  26        8.43        6.37      2.00 o 
  -1   2  26       83.10       78.75      1.64 o 
   0   2  26      104.12       78.68      1.81 o 
   1   2  26      165.88      158.60      3.22 o 
   2   2  26       16.77       19.69      1.21 o 
   3   2  26       19.17       17.03      1.16 o 
   4   2  26        0.00        0.62      1.55 o 
   5   2  26        0.69        1.57      1.57 o 
   6   2  26       12.86       10.31      1.02 o 
   7   2  26       23.08       27.11      1.09 o 
   8   2  26       10.00       11.20      0.89 o 
  -9   3  26       16.86       18.07      0.96 o 
  -8   3  26        1.98        3.14      1.46 o 
  -7   3  26       50.10       50.44      1.39 o 
  -6   3  26       13.31       13.38      1.10 o 
  -5   3  26        1.32        1.18      1.62 o 
  -4   3  26        1.74        1.54      1.54 o 
  -3   3  26        1.11        1.11      1.58 o 
  -2   3  26       10.31        8.36      1.13 o 
  -1   3  26       58.82       59.73      1.61 o 
   0   3  26       23.22       20.09      1.28 o 
   1   3  26       21.13       23.34      1.24 o 
   2   3  26       61.79       54.22      1.50 o 
   3   3  26        0.64        0.00      0.00 o 
   4   3  26       15.22       14.05      1.04 o 
   5   3  26        9.08        9.45      1.05 o 
   6   3  26        0.26        1.31      1.41 o 
   7   3  26        7.14        6.87      0.83 o 
  -7   4  26        8.98        9.11      0.89 o 
  -6   4  26        0.04        0.91      1.42 o 
  -5   4  26       68.27       73.40      1.55 o 
  -4   4  26        1.45        0.35      1.42 o 
  -3   4  26        2.10        2.34      1.47 o 
  -2   4  26        0.73       -0.75      1.51 o 
  -1   4  26        0.15        1.76      1.38 o 
   0   4  26       51.64       43.61      1.37 o 
   1   4  26       19.51       19.53      1.08 o 
   2   4  26        1.15       -0.45      1.36 o 
   3   4  26       12.11       11.69      0.94 o 
   4   4  26        1.07       -0.28      1.30 o 
 -10   1  27        0.71        1.40      1.40 o 
  -9   1  27       12.13       15.45      1.07 o 
  -8   1  27        9.44        8.91      1.08 o 
  -7   1  27        4.41        9.06      1.04 o 
  -6   1  27        0.15        0.96      1.59 o 
  -5   1  27       17.47       18.44      1.17 o 
  -4   1  27       15.82       19.78      1.21 o 
  -3   1  27        1.41        2.13      1.77 o 
  -2   1  27        0.12        2.51      1.61 o 
  -1   1  27        2.72        2.87      1.79 o 
   0   1  27        3.24        5.13      1.58 o 
   1   1  27        4.02        3.84      1.74 o 
   2   1  27       58.65       60.96      1.52 o 
   3   1  27       20.54       21.46      1.29 o 
   4   1  27        8.94        9.97      1.21 o 
   5   1  27        9.28       10.35      1.10 o 
   6   1  27        2.80        3.30      1.47 o 
   7   1  27        0.67       -0.42      1.35 o 
   8   1  27        3.00        3.68      1.25 o 
 -10   2  27        2.97        3.46      1.26 o 
  -9   2  27        4.48        5.87      0.93 o 
  -8   2  27        1.50       -0.48      1.43 o 
  -7   2  27       40.42       50.72      1.33 o 
  -6   2  27       56.64       68.58      1.59 o 
  -5   2  27       13.47       12.60      1.23 o 
  -4   2  27       57.50       54.53      1.60 o 
  -3   2  27        3.69       -0.16      3.29 o 
  -2   2  27       61.65       56.40      1.50 o 
  -1   2  27        0.72        2.50      1.67 o 
   0   2  27       12.70       16.08      1.15 o 
   1   2  27        4.78        7.09      1.13 o 
   2   2  27       17.92       17.22      1.24 o 
   3   2  27       18.17       21.87      1.17 o 
   4   2  27        6.96        4.07      1.63 o 
   5   2  27        0.73        0.37      1.47 o 
   6   2  27        3.00        3.94      1.38 o 
   7   2  27        0.83        4.42      0.79 o 
  -8   3  27       31.13       30.90      1.12 o 
  -7   3  27        2.98        3.64      1.39 o 
  -6   3  27        3.79        3.80      1.54 o 
  -5   3  27       69.58       69.78      1.54 o 
  -4   3  27       19.96       23.54      1.22 o 
  -3   3  27       28.01       27.17      1.26 o 
  -2   3  27        0.17        0.71      1.57 o 
  -1   3  27       18.08       20.12      1.14 o 
   0   3  27        3.90        3.58      1.55 o 
   1   3  27        0.40        0.68      1.50 o 
   2   3  27        0.12       -1.04      1.56 o 
   3   3  27        0.00       -0.36      1.45 o 
   4   3  27        1.48        2.52      1.32 o 
   5   3  27        6.79        8.74      0.96 o 
  -6   4  27      205.37      214.76      2.81 o 
  -5   4  27       35.88       36.10      1.10 o 
  -4   4  27        6.68        4.92      0.89 o 
  -3   4  27        6.03        6.09      0.93 o 
  -2   4  27        0.60        0.95      1.27 o 
  -1   4  27        1.88        2.86      1.27 o 
   0   4  27       12.15        9.46      0.94 o 
   1   4  27        7.37        6.18      0.90 o 
   2   4  27        0.02        0.00      0.00 o 
   3   4  27        0.48        0.76      1.17 o 
 -10   0  28       23.34       33.92      1.12 o 
  -9   0  28        2.52        2.82      1.36 o 
  -8   0  28        3.84        6.63      0.96 o 
  -7   0  28        4.63        4.30      1.61 o 
  -6   0  28        5.47        2.91      1.60 o 
  -5   0  28        8.28        8.65      1.08 o 
  -4   0  28      259.84      248.96      4.22 o 
  -3   0  28       70.33       81.33      1.65 o 
  -2   0  28      222.43      214.03      4.04 o 
  -1   0  28        0.04       -1.00      1.84 o 
   0   0  28        8.65       22.22      1.16 o 
   1   0  28      161.46      157.42      3.08 o 
   2   0  28      283.33      268.80      4.24 o 
   3   0  28        8.29       10.12      1.17 o 
   4   0  28       34.24       41.56      1.36 o 
   5   0  28        0.00        0.12      2.93 o 
   6   0  28       14.79       16.35      1.06 o 
   7   0  28        0.37        0.18      1.23 o 
  -9   1  28       86.26       97.28      1.99 o 
  -8   1  28       15.77       19.73      1.15 o 
  -7   1  28        3.43        6.33      1.03 o 
  -6   1  28        0.00        0.14      3.09 o 
  -5   1  28       70.99       78.84      1.65 o 
  -4   1  28        5.11        2.18      1.72 o 
  -3   1  28       85.52       91.00      1.77 o 
  -2   1  28      203.79      203.64      3.77 o 
  -1   1  28      210.93      189.74      3.77 o 
   0   1  28        0.01        1.04      2.75 o 
   1   1  28       24.86       15.67      1.25 o 
   2   1  28       32.90       27.23      1.35 o 
   3   1  28       80.99       82.39      1.70 o 
   4   1  28       96.69      102.96      2.10 o 
   5   1  28        0.00        0.93      1.29 o 
   6   1  28       20.59       17.86      1.01 o 
   7   1  28      108.28      117.58      2.24 o 
  -9   2  28        2.84        2.16      1.16 o 
  -8   2  28        0.01        0.60      1.29 o 
  -7   2  28        0.81       -0.23      1.36 o 
  -6   2  28       13.67       15.63      1.13 o 
  -5   2  28        2.68        3.49      1.48 o 
  -4   2  28       33.82       29.38      1.27 o 
  -3   2  28        1.75        0.29      1.60 o 
  -2   2  28       41.13       37.92      1.33 o 
  -1   2  28       11.86        9.33      1.18 o 
   0   2  28       81.44       69.33      1.61 o 
   1   2  28        8.60        7.93      1.13 o 
   2   2  28       59.46       51.17      1.49 o 
   3   2  28        0.07       -1.51      1.51 o 
   4   2  28        2.40       -0.80      1.38 o 
   5   2  28       15.22       23.35      1.01 o 
   6   2  28        7.76        7.06      0.85 o 
  -7   3  28       22.18       30.05      1.05 o 
  -6   3  28        2.00        4.44      0.89 o 
  -5   3  28        9.03       13.93      0.97 o 
  -4   3  28        0.03       -1.38      1.38 o 
  -3   3  28        5.89        7.18      0.96 o 
  -2   3  28        6.58        6.96      0.98 o 
  -1   3  28       20.31       17.99      1.10 o 
   0   3  28        7.29        4.80      1.30 o 
   1   3  28       67.58       68.18      1.39 o 
   2   3  28        3.72        4.57      0.87 o 
   3   3  28       10.81       11.07      1.00 o 
   4   3  28        9.51       12.72      0.88 o 
  -3   4  28        0.00       -0.33      1.16 o 
  -2   4  28       24.11       26.53      0.94 o 
  -1   4  28       71.31       71.17      1.46 o 
   0   4  28       18.58       13.02      0.83 o 
  -8   1  29        0.06        0.00      0.00 o 
  -7   1  29        0.49        1.30      1.30 o 
  -6   1  29        4.36        3.84      0.96 o 
  -5   1  29        4.06        4.78      1.55 o 
  -4   1  29        2.32       -0.95      1.63 o 
  -3   1  29        2.41        1.69      1.54 o 
  -2   1  29        1.36        3.57      1.57 o 
  -1   1  29       43.18       39.73      1.43 o 
   0   1  29        3.96        2.67      1.69 o 
   1   1  29       12.87       14.15      1.09 o 
   2   1  29       48.80       47.89      1.42 o 
   3   1  29       16.06       18.01      1.08 o 
   4   1  29        7.13        8.46      0.98 o 
   5   1  29        0.72        0.85      1.23 o 
  -7   2  29        0.00        0.37      1.20 o 
  -6   2  29        4.51        2.81      1.35 o 
  -5   2  29       13.96       18.04      1.02 o 
  -4   2  29        5.16        5.90      0.96 o 
  -3   2  29        5.35        7.49      1.00 o 
  -2   2  29       50.40       55.31      1.40 o 
  -1   2  29        4.13        2.80      1.53 o 
   0   2  29       15.14       10.50      1.12 o 
   1   2  29        2.66        1.08      1.56 o 
   2   2  29       36.11       35.10      1.14 o 
   3   2  29        4.11        2.50      1.35 o 
   4   2  29       10.78       12.89      0.93 o 
  -5   3  29        1.75       -0.09      2.61 o 
  -4   3  29        0.65        1.03      1.22 o 
  -3   3  29       17.00       19.62      0.99 o 
  -2   3  29        4.17        2.52      1.41 o 
  -1   3  29        0.21       -1.31      1.31 o 
   0   3  29        0.06       -0.05      1.28 o 
   1   3  29       31.19       33.39      1.13 o 
   2   3  29        3.22        2.09      1.22 o 
  -7   0  30       90.86       99.58      1.95 o 
  -6   0  30       35.76       41.76      1.25 o 
  -5   0  30       14.99       20.32      1.13 o 
  -4   0  30        0.30        1.32      1.43 o 
  -3   0  30       13.16       14.89      1.12 o 
  -2   0  30        7.43        5.68      1.01 o 
  -1   0  30        0.26       -1.26      1.51 o 
   0   0  30       81.21       85.52      1.61 o 
   1   0  30      296.45      253.81      3.62 o 
   2   0  30        9.06       10.19      1.01 o 
   3   0  30        3.62        5.23      0.92 o 
   4   0  30      165.29      184.97      2.75 o 
  -7   1  30       41.44       51.88      1.13 o 
  -6   1  30       13.62       16.64      0.98 o 
  -5   1  30        0.13        2.15      1.40 o 
  -4   1  30      165.45      186.36      3.11 o 
  -3   1  30       10.32       11.41      1.07 o 
  -2   1  30       17.30       11.50      1.09 o 
  -1   1  30      112.89      100.44      1.94 o 
   0   1  30       72.54       69.80      1.54 o 
   1   1  30        5.88        8.98      1.02 o 
   2   1  30       32.94       27.78      1.07 o 
   3   1  30        5.23        4.38      0.88 o 
   4   1  30        3.56        3.86      1.29 o 
  -6   2  30       33.49       34.82      0.99 o 
  -5   2  30       46.65       60.83      1.19 o 
  -4   2  30       10.83       12.71      0.99 o 
  -3   2  30       19.51       18.65      1.03 o 
  -2   2  30       27.81       30.32      1.16 o 
  -1   2  30       18.43       14.29      0.95 o 
   0   2  30       94.31       95.39      1.96 o 
   1   2  30       44.68       34.23      1.08 o 
   2   2  30        8.14        8.63      0.91 o 
   3   2  30        1.31        2.04      1.14 o 
  -5   1  31        0.54        0.34      1.19 o 
  -4   1  31        0.79       -0.37      1.28 o 
  -3   1  31       27.05       23.76      1.06 o 
  -2   1  31        0.09        0.78      1.28 o 
  -1   1  31       97.14       99.74      1.97 o 
   0   1  31        0.21        0.38      1.24 o 
   1   1  31       11.28       12.59      0.91 o 
   2   1  31       18.04       16.68      0.92 o 
  -2   2  31        0.00        1.32      1.07 o 
  -1   2  31       19.52       20.12      0.90 o 
                                                 
